# Supplementary material for: Genome-wide DNA methylation and transcriptome analyses reveal genes involved in immune responses of pig peripheral blood mononuclear cells to poly I:C
Source: Sci Rep. 2017 Aug 29;7:9709. doi: 10.1038/s41598-017-10648-9 (PMC5575306; doi:10.1038/s41598-017-10648-9)
Supplement: Supplementary file 1 — Additional file 1 [file 41598_2017_10648_MOESM1_ESM.xls]

## Sheet: Table S1 
Table S1. Summary of MeDIP-seq data of each PBMC sample
Group	Breed	Gender	Sample ID	Number of raw reads	Number of clean reads	Ratio of clean reads (%)	High-quality reads (Maq quality ≥ 10)	Ratio of high-quality reads (%)
Untreated	Dapulian	female	CS1	158537812	152968496	96.49	92363321	60.38
		female	CS2	104060704	100431660	96.51	60684605	60.42
		male	CS3	115968900	112006572	96.58	66935032	59.76
	Landrace	female	CS4	227848882	219373742	96.28	135578014	61.8
		male	CS5	150882322	145132084	96.19	91403772	62.98
		male	CS6	179898846	173355156	96.36	106373800	61.36
Poly(I:C)-treated	Dapulian	female	PS1	172415590	166230160	96.41	99576777	59.9
		female	PS2	165162966	159075806	96.31	95470262	60.01
		male	PS3	210073198	202804500	96.54	122143713	60.23
	Landrace	female	PS4	111984732	108214388	96.63	66169076	61.15
		male	PS5	155022494	149777138	96.62	92843024	61.99
		male	PS6	141682656	136564896	96.39	83062578	60.82
Ratio of clean reads is percent of the clean reads over the raw reads; ratio of high-quality reads is percent of the high-quality reads over the clean reads. The PBMC samples were collected from six piglets. The numbers indcate animals, i.e. (CS1, PS1), (CS2, PS2), (CS3, PS3), (CS4, PS4), (CS5, PS5) and (CS6, PS6) are the paired samples derived from the same animal, respectively.

## Sheet: Table S2 
Table S2. Genome-wide CpG coverage analysis of each sample
Sample ID	≥1× depth	≥2× depth	≥3× depth	≥4× depth	≥5× depth
CS1	0.8295	0.7788	0.7339	0.6937	0.6574
CS2	0.8019	0.7312	0.6719	0.6208	0.5762
CS3	0.8099	0.7407	0.6796	0.6266	0.5805
CS4	0.8465	0.8081	0.7721	0.7384	0.7071
CS5	0.8342	0.7861	0.7419	0.7017	0.6651
CS6	0.8421	0.7978	0.7543	0.7127	0.6742
PS1	0.8348	0.7863	0.7404	0.6977	0.6585
PS2	0.8322	0.7814	0.735	0.6927	0.6543
PS3	0.8477	0.8112	0.7745	0.7372	0.7003
PS4	0.8098	0.7414	0.6816	0.6298	0.5845
PS5	0.8358	0.7877	0.7389	0.693	0.6502
PS6	0.831	0.7766	0.7235	0.6737	0.6283
Mean±SD	82.96±1.48%	77.73±2.62%	72.9±3.44%	68.48±4.01%	64.47±4.42%

## Sheet: Table S3 
Table S3. List of DMRs between poly I:C-treated and control groups
Chracteristic of DMRs
Chr	Start	End	CpG number	Associated gene	Methylation change	Log FC	t value
chr1	32001	33000	18	-	hypomethylated	-0.0860355	7.92578
chr1	109001	110000	5	-	hypermethylated	0.091443	10.5703
chr1	121001	122000	5	-	hypermethylated	0.0165389	7.22509
chr1	306001	307000	30	-	hypermethylated	0.0597518	9.85318
chr1	799001	800000	55	-	hypermethylated	0.0492093	7.68177
chr1	935001	936000	23	ENSSSCG00000030155	hypermethylated	0.0892775	7.47655
chr1	1885001	1886000	37	-	hypermethylated	0.0385652	8.39919
chr1	1926001	1927000	87	-	hypermethylated	0.10254	7.00926
chr1	2012001	2013000	49	-	hypermethylated	0.0728781	9.81322
chr1	2645001	2646000	33	-	hypermethylated	0.135004	13.2667
chr1	2732001	2733000	45	ENSSSCG00000004018	hypermethylated	0.053503	9.99557
chr1	2879001	2880000	17	-	hypomethylated	-0.109192	7.1905
chr1	2968001	2969000	31	-	hypermethylated	0.0635828	7.92473
chr1	3081001	3082000	61	-	hypermethylated	0.0414096	8.12938
chr1	3115001	3116000	41	ENSSSCG00000027404	hypermethylated	0.0491135	7.23646
chr1	3292001	3293000	29	ENSSSCG00000004024	hypomethylated	-0.0446332	9.67736
chr1	3457001	3458000	50	-	hypermethylated	0.0359841	7.16996
chr1	3592001	3593000	35	ENSSSCG00000004022	hypomethylated	-0.0533421	12.8486
chr1	4360001	4361000	21	-	hypomethylated	-0.0970571	8.13906
chr1	4865001	4866000	12	-	hypomethylated	-0.100144	11.6138
chr1	4926001	4927000	16	-	hypomethylated	-0.168372	8.69244
chr1	5064001	5065000	17	-	hypomethylated	-0.126062	9.58
chr1	6132001	6133000	12	-	hypermethylated	0.0660943	7.15243
chr1	6153001	6154000	6	-	hypermethylated	0.0798234	8.20904
chr1	6199001	6200000	10	-	hypomethylated	-0.0994777	9.84173
chr1	6201001	6202000	27	-	hypermethylated	0.0333781	7.87517
chr1	6340001	6341000	22	-	hypomethylated	-0.0574352	7.02309
chr1	7103001	7104000	13	-	hypomethylated	-0.065201	7.19724
chr1	7127001	7128000	11	-	hypomethylated	-0.125125	7.22837
chr1	7232001	7233000	14	ENSSSCG00000004032	hypomethylated	-0.1126	8.80132
chr1	7351001	7352000	48	ENSSSCG00000004032	hypermethylated	0.0474121	9.55521
chr1	7524001	7525000	11	ENSSSCG00000004032	hypomethylated	-0.291011	7.16747
chr1	7785001	7786000	8	ENSSSCG00000004032	hypomethylated	-0.0629596	11.2916
chr1	8333001	8334000	75	ENSSSCG00000004033	hypermethylated	0.0936811	7.6467
chr1	8429001	8430000	25	ENSSSCG00000004033	hypomethylated	-0.0408296	8.13939
chr1	8605001	8606000	20	-	hypomethylated	-0.0895273	9.76782
chr1	8709001	8710000	32	-	hypermethylated	0.0486651	7.31383
chr1	8792001	8793000	18	ENSSSCG00000004039	hypomethylated	-0.142795	11.7199
chr1	9190001	9191000	62	ENSSSCG00000004044	hypermethylated	0.0560366	7.36008
chr1	9469001	9470000	19	-	hypomethylated	-0.086245	7.12788
chr1	10198001	10199000	9	-	hypermethylated	0.112243	7.75601
chr1	10215001	10216000	24	-	hypomethylated	-0.0852734	7.83499
chr1	10299001	10300000	26	-	hypomethylated	-0.0627572	8.51907
chr1	10495001	10496000	23	ENSSSCG00000004057	hypomethylated	-0.0660762	7.22086
chr1	10583001	10584000	36	-	hypermethylated	0.0720112	8.25668
chr1	10946001	10947000	16	ENSSSCG00000012314	hypomethylated	-0.103995	7.92824
chr1	11176001	11177000	33	ENSSSCG00000012315	hypermethylated	0.187938	27.5946
chr1	11272001	11273000	24	ENSSSCG00000030535	hypomethylated	-0.0696295	21.5611
chr1	11351001	11352000	26	-	hypomethylated	-0.095314	8.56001
chr1	11445001	11446000	26	-	hypomethylated	-0.0950768	9.60465
chr1	13772001	13773000	19	-	hypomethylated	-0.0581188	14.3363
chr1	14255001	14256000	9	-	hypomethylated	-0.079199	7.43054
chr1	14874001	14875000	9	-	hypomethylated	-0.0793026	7.3113
chr1	15136001	15137000	2	-	hypermethylated	0.13776	8.53595
chr1	15590001	15591000	87	ENSSSCG00000004075	hypomethylated	-0.140067	7.37163
chr1	15825001	15826000	8	-	hypomethylated	-0.17909	7.22299
chr1	16336001	16337000	13	ENSSSCG00000021273	hypomethylated	-0.104365	7.28026
chr1	16343001	16344000	17	ENSSSCG00000021273	hypomethylated	-0.120521	9.10319
chr1	16702001	16703000	11	-	hypomethylated	-0.0583201	9.55507
chr1	17291001	17292000	15	-	hypomethylated	-0.0313579	8.89027
chr1	17402001	17403000	14	-	hypomethylated	-0.0959872	13.8485
chr1	17416001	17417000	25	-	hypermethylated	0.0534818	7.00626
chr1	17615001	17616000	34	ENSSSCG00000004092	hypermethylated	0.0564496	7.64896
chr1	17727001	17728000	20	-	hypomethylated	-0.1513	7.64244
chr1	17994001	17995000	12	-	hypomethylated	-0.180898	8.71033
chr1	18088001	18089000	18	-	hypomethylated	-0.160868	7.05117
chr1	18092001	18093000	24	-	hypomethylated	-0.144651	9.06232
chr1	18462001	18463000	8	ENSSSCG00000004103	hypomethylated	-0.100545	7.92772
chr1	18942001	18943000	16	-	hypomethylated	-0.0497383	7.47156
chr1	19845001	19846000	25	-	hypomethylated	-0.0495078	7.43332
chr1	20814001	20815000	6	-	hypomethylated	-0.133279	7.62862
chr1	23471001	23472000	14	-	hypomethylated	-0.101768	7.94256
chr1	23926001	23927000	16	ENSSSCG00000004132	hypomethylated	-0.0671437	11.9344
chr1	24018001	24019000	11	-	hypomethylated	-0.17569	9.95341
chr1	24438001	24439000	10	-	hypomethylated	-0.144847	8.37705
chr1	24808001	24809000	8	-	hypomethylated	-0.15151	13.3673
chr1	25112001	25113000	17	-	hypermethylated	0.10175	7.01159
chr1	27360001	27361000	16	-	hypomethylated	-0.0917093	8.57698
chr1	27933001	27934000	10	-	hypomethylated	-0.0948226	12.1094
chr1	29898001	29899000	6	-	hypomethylated	-0.0458994	7.00347
chr1	30557001	30558000	19	ENSSSCG00000004157	hypomethylated	-0.0365656	11.5005
chr1	30565001	30566000	9	-	hypomethylated	-0.0996083	13.3623
chr1	30749001	30750000	13	ENSSSCG00000031001;ENSSSCG00000026041;ENSSSCG00000004160	hypomethylated	-0.102989	8.5515
chr1	30839001	30840000	12	ENSSSCG00000031001;ENSSSCG00000026041	hypermethylated	0.145166	7.65344
chr1	30842001	30843000	4	ENSSSCG00000031001;ENSSSCG00000026041	hypomethylated	-0.183517	9.32489
chr1	31051001	31052000	11	-	hypomethylated	-0.108159	11.5102
chr1	31783001	31784000	11	-	hypomethylated	-0.126557	7.41829
chr1	31849001	31850000	26	-	hypermethylated	0.0945712	8.54229
chr1	33275001	33276000	17	-	hypomethylated	-0.0879898	7.02103
chr1	33623001	33624000	7	-	hypomethylated	-0.094133	10.2254
chr1	33976001	33977000	10	-	hypomethylated	-0.170825	7.14434
chr1	33977001	33978000	16	-	hypomethylated	-0.093068	7.1809
chr1	34198001	34199000	25	-	hypomethylated	-0.137392	20.6926
chr1	34411001	34412000	13	-	hypermethylated	0.0467854	12.4753
chr1	34846001	34847000	7	ENSSSCG00000004191	hypomethylated	-0.0478805	7.02888
chr1	35147001	35148000	20	-	hypermethylated	0.0497949	9.60952
chr1	35214001	35215000	16	-	hypermethylated	0.132528	7.80351
chr1	35736001	35737000	9	-	hypermethylated	0.133351	7.53603
chr1	35799001	35800000	6	ENSSSCG00000022533	hypomethylated	-0.153872	8.04019
chr1	35997001	35998000	47	ENSSSCG00000004199	hypermethylated	0.0328714	9.48936
chr1	36199001	36200000	14	-	hypomethylated	-0.0845165	7.06585
chr1	36482001	36483000	13	-	hypomethylated	-0.122888	7.22993
chr1	36747001	36748000	19	-	hypomethylated	-0.082396	7.76463
chr1	37665001	37666000	6	-	hypermethylated	0.154465	8.05171
chr1	38608001	38609000	4	ENSSSCG00000004209	hypermethylated	0.104158	7.4211
chr1	38634001	38635000		ENSSSCG00000004209	hypomethylated	-0.0578123	7.73705
chr1	40790001	40791000	11	ENSSSCG00000004221	hypomethylated	-0.0632931	8.7762
chr1	40990001	40991000	4	ENSSSCG00000004223	hypermethylated	0.133771	7.9866
chr1	41263001	41264000	12	-	hypomethylated	-0.105806	15.9676
chr1	43123001	43124000	4	-	hypomethylated	-0.117329	8.27596
chr1	43162001	43163000	10	-	hypomethylated	-0.0977441	7.38087
chr1	43247001	43248000	9	-	hypomethylated	-0.0730187	7.97351
chr1	44569001	44570000	2	-	hypermethylated	0.0684212	7.76802
chr1	44849001	44850000	29	-	hypomethylated	-0.113901	7.95938
chr1	45196001	45197000	7	-	hypomethylated	-0.102051	10.4181
chr1	45743001	45744000	24	ENSSSCG00000004242	hypomethylated	-0.0993667	7.48649
chr1	48043001	48044000	3	ENSSSCG00000004244	hypermethylated	0.108775	12.0674
chr1	48180001	48181000	5	-	hypomethylated	-0.151658	8.20316
chr1	48984001	48985000	11	ENSSSCG00000004250	hypomethylated	-0.0632905	7.47903
chr1	49696001	49697000	14	ENSSSCG00000004254	hypermethylated	0.0491765	9.07934
chr1	51097001	51098000	26	-	hypomethylated	-0.101869	9.18077
chr1	51361001	51362000	3	-	hypermethylated	0.0738106	8.75041
chr1	52083001	52084000	15	-	hypomethylated	-0.106765	7.02384
chr1	52524001	52525000	5	-	hypermethylated	0.23872	10.3703
chr1	52583001	52584000	2	-	hypermethylated	0.0790224	8.30279
chr1	54038001	54039000	17	-	hypermethylated	0.106631	7.44322
chr1	55827001	55828000	4	-	hypomethylated	-0.106268	7.30565
chr1	55973001	55974000	3	-	hypermethylated	0.150394	18.3102
chr1	56359001	56360000	3	ENSSSCG00000004273	hypermethylated	0.173754	7.55652
chr1	56510001	56511000	14	ENSSSCG00000004273	hypermethylated	0.043831	9.94784
chr1	56743001	56744000	13	ENSSSCG00000004274	hypermethylated	0.0981987	10.5031
chr1	56908001	56909000	6	-	hypomethylated	-0.188445	10.7706
chr1	59042001	59043000	4	-	hypermethylated	0.203393	7.47109
chr1	59043001	59044000	4	-	hypermethylated	0.148488	7.75443
chr1	59143001	59144000	18	ENSSSCG00000004281	hypomethylated	-0.12107	7.89834
chr1	59272001	59273000	13	ENSSSCG00000004281	hypermethylated	0.0965511	7.78206
chr1	59439001	59440000	6	-	hypomethylated	-0.0951141	7.84164
chr1	59493001	59494000	13	ENSSSCG00000028526	hypomethylated	-0.0524756	12.2623
chr1	59569001	59570000	8	-	hypermethylated	0.0834484	10.0874
chr1	60320001	60321000	7	-	hypomethylated	-0.164587	8.78964
chr1	61356001	61357000	8	-	hypomethylated	-0.145668	15.2585
chr1	62985001	62986000	22	-	hypermethylated	0.0713337	18.5888
chr1	63057001	63058000	12	-	hypomethylated	-0.13327	8.29323
chr1	63058001	63059000	11	-	hypomethylated	-0.129569	8.27448
chr1	63112001	63113000	62	ENSSSCG00000004308	hypermethylated	0.0549963	10.522
chr1	63262001	63263000	17	-	hypomethylated	-0.0904973	7.78811
chr1	63310001	63311000	5	-	hypermethylated	0.0440794	8.02793
chr1	63847001	63848000	7	-	hypomethylated	-0.0958198	9.17271
chr1	64669001	64670000	9	-	hypomethylated	-0.11941	11.5508
chr1	64952001	64953000	10	ENSSSCG00000004332	hypomethylated	-0.109488	12.1525
chr1	64962001	64963000	13	ENSSSCG00000004332	hypomethylated	-0.144968	7.03837
chr1	65421001	65422000	20	-	hypomethylated	-0.075144	7.52418
chr1	66039001	66040000	16	-	hypomethylated	-0.132469	9.30791
chr1	66339001	66340000	17	-	hypomethylated	-0.100617	11.2898
chr1	66642001	66643000	16	-	hypomethylated	-0.127044	21.1056
chr1	69571001	69572000	2	-	hypermethylated	0.147113	10.283
chr1	69898001	69899000	6	-	hypomethylated	-0.175621	7.84876
chr1	70062001	70063000	4	-	hypermethylated	0.178978	7.86091
chr1	71156001	71157000	6	-	hypomethylated	-0.218676	9.65828
chr1	71397001	71398000	9	-	hypomethylated	-0.0843455	11.4962
chr1	72418001	72419000	9	-	hypermethylated	0.166492	8.89665
chr1	74333001	74334000	2	-	hypomethylated	-0.090747	7.7357
chr1	75306001	75307000	3	-	hypermethylated	0.0856994	11.8024
chr1	75377001	75378000	9	-	hypermethylated	0.0904196	7.02753
chr1	76390001	76391000	27	ENSSSCG00000004360	hypomethylated	-0.10727	7.09796
chr1	76839001	76840000	8	-	hypomethylated	-0.0478943	9.23296
chr1	77495001	77496000	3	ENSSSCG00000004361	hypermethylated	0.0487772	9.31285
chr1	79511001	79512000	7	-	hypermethylated	0.100976	15.7588
chr1	80334001	80335000	25	ENSSSCG00000004364	hypomethylated	-0.097053	7.20699
chr1	82862001	82863000	21	-	hypermethylated	0.0643333	10.6321
chr1	83040001	83041000	7	-	hypermethylated	0.187457	9.00452
chr1	83363001	83364000	14	-	hypomethylated	-0.057156	7.07712
chr1	83601001	83602000	7	-	hypomethylated	-0.047211	10.2319
chr1	84243001	84244000	5	ENSSSCG00000004388	hypermethylated	0.0491817	7.53177
chr1	84394001	84395000	15	-	hypomethylated	-0.132971	7.7015
chr1	84817001	84818000	16	ENSSSCG00000004411	hypermethylated	0.0913112	9.10374
chr1	85731001	85732000	8	ENSSSCG00000004402	hypermethylated	0.0898239	8.78882
chr1	86524001	86525000	4	-	hypermethylated	0.104882	10.4756
chr1	86880001	86881000	4	ENSSSCG00000025439	hypomethylated	-0.139447	7.40934
chr1	87185001	87186000	17	ENSSSCG00000004421	hypomethylated	-0.117355	7.75169
chr1	87192001	87193000	13	ENSSSCG00000004421	hypomethylated	-0.204069	12.8292
chr1	87297001	87298000	7	ENSSSCG00000004421	hypomethylated	-0.16929	15.4793
chr1	88082001	88083000	5	-	hypomethylated	-0.150255	10.5492
chr1	89409001	89410000	7	-	hypermethylated	0.0441254	7.74137
chr1	89437001	89438000	5	-	hypomethylated	-0.146222	10.6515
chr1	89740001	89741000	9	-	hypomethylated	-0.0947604	10.6731
chr1	89762001	89763000	27	-	hypomethylated	-0.155702	8.28206
chr1	89887001	89888000	11	-	hypomethylated	-0.142623	7.05281
chr1	89892001	89893000	10	-	hypomethylated	-0.135091	12.669
chr1	92085001	92086000	4	-	hypermethylated	0.142446	10.2933
chr1	93308001	93309000	5	ENSSSCG00000004457	hypomethylated	-0.137661	11.3514
chr1	93485001	93486000	7	-	hypomethylated	-0.0752615	7.31262
chr1	93995001	93996000	7	-	hypermethylated	0.0802046	10.2702
chr1	95177001	95178000	8	-	hypomethylated	-0.089522	8.42457
chr1	96988001	96989000	5	-	hypermethylated	0.155752	7.34328
chr1	97233001	97234000	6	-	hypomethylated	-0.131707	8.36222
chr1	97475001	97476000	6	-	hypermethylated	0.0755652	7.92741
chr1	98845001	98846000	7	-	hypermethylated	0.161124	7.22959
chr1	100252001	100253000	4	-	hypermethylated	0.143963	8.09408
chr1	101058001	101059000	2	ENSSSCG00000004478	hypermethylated	0.0887762	9.22449
chr1	101618001	101619000	8	ENSSSCG00000004479	hypomethylated	-0.098059	8.69624
chr1	101746001	101747000	13	ENSSSCG00000004484	hypomethylated	-0.20749	8.74893
chr1	103031001	103032000	2	-	hypermethylated	0.140777	18.7047
chr1	104248001	104249000	7	-	hypermethylated	0.143171	10.0287
chr1	104702001	104703000	4	-	hypermethylated	0.127562	17.5179
chr1	106157001	106158000	20	-	hypomethylated	-0.105281	9.52415
chr1	107923001	107924000	15	ENSSSCG00000004506	hypomethylated	-0.0653628	17.6296
chr1	108004001	108005000	20	ENSSSCG00000004506	hypermethylated	0.0577078	7.98042
chr1	109643001	109644000	14	-	hypomethylated	-0.178165	9.32771
chr1	109649001	109650000	5	-	hypermethylated	0.177699	8.82185
chr1	110130001	110131000	12	ENSSSCG00000004520	hypomethylated	-0.0427035	10.1636
chr1	110148001	110149000	13	ENSSSCG00000004520	hypomethylated	-0.156163	18.8062
chr1	113864001	113865000	8	-	hypomethylated	-0.172411	7.70701
chr1	115154001	115155000	9	ENSSSCG00000004535	hypermethylated	0.0770566	9.31274
chr1	115347001	115348000	7	-	hypomethylated	-0.125301	9.20841
chr1	116024001	116025000	13	-	hypomethylated	-0.133279	11.7822
chr1	116241001	116242000	9	-	hypomethylated	-0.130226	8.29805
chr1	116878001	116879000	10	ENSSSCG00000004538	hypomethylated	-0.170397	8.94509
chr1	117939001	117940000	30	-	hypomethylated	-0.126789	7.32383
chr1	118129001	118130000	9	-	hypomethylated	-0.10761	10.2701
chr1	118346001	118347000	23	ENSSSCG00000004551	hypomethylated	-0.0932691	7.48204
chr1	118904001	118905000	37	ENSSSCG00000004560	hypermethylated	0.118686	7.12719
chr1	119029001	119030000	10	ENSSSCG00000021588	hypermethylated	0.0967424	8.45154
chr1	120131001	120132000	6	-	hypermethylated	0.112551	7.75504
chr1	120313001	120314000	10	-	hypomethylated	-0.0810841	8.25562
chr1	120322001	120323000	15	-	hypomethylated	-0.0990522	8.16093
chr1	120438001	120439000	9	ENSSSCG00000024088	hypomethylated	-0.0698331	7.15818
chr1	121041001	121042000	9	-	hypomethylated	-0.0981456	7.12459
chr1	121306001	121307000	9	-	hypomethylated	-0.116709	8.80866
chr1	122407001	122408000	17	-	hypomethylated	-0.0427825	7.46669
chr1	122454001	122455000	26	-	hypomethylated	-0.0735432	7.05237
chr1	122917001	122918000	2	-	hypomethylated	-0.0907224	7.6713
chr1	123561001	123562000	7	-	hypermethylated	0.0972223	7.65786
chr1	123919001	123920000	12	-	hypomethylated	-0.10397	7.68359
chr1	125116001	125117000	19	-	hypermethylated	0.0729903	13.0151
chr1	126115001	126116000	5	-	hypomethylated	-0.109173	8.24166
chr1	126208001	126209000	10	-	hypermethylated	0.120481	13.3735
chr1	126293001	126294000	10	-	hypomethylated	-0.160886	7.31462
chr1	126545001	126546000	23	-	hypomethylated	-0.07351	15.7866
chr1	126808001	126809000	39	-	hypermethylated	0.0696341	10.1478
chr1	127203001	127204000	13	ENSSSCG00000004600	hypomethylated	-0.133033	14.0668
chr1	127468001	127469000	23	-	hypermethylated	0.14249	8.4058
chr1	127510001	127511000	9	-	hypomethylated	-0.123581	8.67187
chr1	128941001	128942000	10	-	hypomethylated	-0.135379	7.94188
chr1	130330001	130331000	3	ENSSSCG00000004614	hypermethylated	0.0531353	7.83676
chr1	130347001	130348000	13	ENSSSCG00000004614	hypermethylated	0.102431	9.83136
chr1	131079001	131080000	3	-	hypomethylated	-0.108362	7.96311
chr1	131270001	131271000	21	-	hypermethylated	0.101467	10.1456
chr1	133468001	133469000	7	-	hypermethylated	0.0866325	7.01198
chr1	134728001	134729000	2	ENSSSCG00000004638	hypermethylated	0.127927	7.05116
chr1	135268001	135269000	8	-	hypermethylated	0.183301	9.86064
chr1	135914001	135915000	49	-	hypermethylated	0.131	7.22137
chr1	136438001	136439000	4	-	hypermethylated	0.100271	7.8357
chr1	136581001	136582000	11	ENSSSCG00000004655	hypomethylated	-0.131464	9.19435
chr1	138084001	138085000	9	ENSSSCG00000004663	hypermethylated	0.0987939	7.80525
chr1	138380001	138381000	10	-	hypomethylated	-0.15483	8.12516
chr1	139411001	139412000	2	-	hypermethylated	0.194642	7.60173
chr1	139773001	139774000	1	-	hypermethylated	0.14476	9.6562
chr1	140002001	140003000	1	-	hypermethylated	0.153751	7.83203
chr1	140498001	140499000	3	-	hypermethylated	0.146699	8.68172
chr1	140565001	140566000	4	-	hypermethylated	0.172689	9.47996
chr1	141050001	141051000	2	-	hypermethylated	0.147915	16.8277
chr1	141415001	141416000	16	-	hypomethylated	-0.0619451	8.15933
chr1	142517001	142518000	16	ENSSSCG00000004695	hypomethylated	-0.0961829	11.6613
chr1	142980001	142981000	18	ENSSSCG00000004711;ENSSSCG00000004710	hypomethylated	-0.0781431	7.22294
chr1	143137001	143138000	6	-	hypermethylated	0.103839	7.58945
chr1	143349001	143350000	6	ENSSSCG00000004718	hypermethylated	0.129523	9.31515
chr1	144389001	144390000	17	-	hypomethylated	-0.163954	7.34656
chr1	144634001	144635000	15	ENSSSCG00000020666	hypomethylated	-0.0820904	7.37271
chr1	144899001	144900000	10	ENSSSCG00000004744	hypermethylated	0.0912862	7.26607
chr1	144906001	144907000	20	-	hypermethylated	0.0732517	7.68506
chr1	146854001	146855000	9	-	hypomethylated	-0.121738	7.25876
chr1	148157001	148158000	6	-	hypomethylated	-0.121002	18.1974
chr1	148316001	148317000	5	-	hypermethylated	0.0702331	10.6733
chr1	148629001	148630000	4	-	hypermethylated	0.0740586	7.74675
chr1	148784001	148785000	7	-	hypomethylated	-0.0981382	7.85422
chr1	149819001	149820000	10	-	hypomethylated	-0.0946451	11.9522
chr1	153658001	153659000	11	ENSSSCG00000004812	hypomethylated	-0.0662848	7.02787
chr1	153688001	153689000	10	ENSSSCG00000004812	hypermethylated	0.127781	7.52066
chr1	154993001	154994000	11	-	hypomethylated	-0.175587	12.9118
chr1	155449001	155450000	9	-	hypomethylated	-0.110931	7.54568
chr1	155581001	155582000	10	-	hypermethylated	0.117633	10.4976
chr1	156191001	156192000	2	-	hypermethylated	0.101787	7.84843
chr1	156403001	156404000	16	-	hypomethylated	-0.11719	10.9507
chr1	157313001	157314000	5	-	hypermethylated	0.240225	7.44997
chr1	157549001	157550000	10	-	hypomethylated	-0.102475	7.47127
chr1	159023001	159024000	17	-	hypermethylated	0.127539	18.113
chr1	159032001	159033000	8	-	hypomethylated	-0.10747	8.16627
chr1	159860001	159861000	23	ENSSSCG00000004844	hypomethylated	-0.102839	7.02367
chr1	160064001	160065000	12	-	hypomethylated	-0.0987484	9.28658
chr1	160249001	160250000	6	ENSSSCG00000004849	hypomethylated	-0.0792901	8.04961
chr1	160527001	160528000	12	-	hypomethylated	-0.180368	7.46865
chr1	160783001	160784000	7	-	hypermethylated	0.0813157	8.13978
chr1	161569001	161570000	21	ENSSSCG00000004856	hypomethylated	-0.109697	9.14705
chr1	161800001	161801000	7	-	hypermethylated	0.083427	8.28697
chr1	161933001	161934000	4	-	hypomethylated	-0.0385117	8.46874
chr1	161964001	161965000	12	-	hypomethylated	-0.076371	8.05564
chr1	161968001	161969000	13	-	hypomethylated	-0.0919021	10.8685
chr1	162161001	162162000	15	-	hypermethylated	0.0579659	7.09955
chr1	162913001	162914000	9	-	hypermethylated	0.0608763	8.84548
chr1	163655001	163656000	63	-	hypermethylated	0.0692266	7.65891
chr1	164411001	164412000	18	-	hypomethylated	-0.0510653	9.46528
chr1	164445001	164446000	18	-	hypomethylated	-0.0919417	7.41982
chr1	165620001	165621000	12	-	hypomethylated	-0.106626	10.5151
chr1	166795001	166796000	3	-	hypomethylated	-0.186428	7.04218
chr1	166820001	166821000	13	-	hypomethylated	-0.187659	7.1801
chr1	167260001	167261000	8	-	hypermethylated	0.160318	7.6072
chr1	168771001	168772000	11	-	hypomethylated	-0.045043	12.3454
chr1	168780001	168781000	9	-	hypomethylated	-0.124017	19.2959
chr1	168909001	168910000	6	-	hypermethylated	0.154089	7.64324
chr1	169953001	169954000	8	-	hypomethylated	-0.166152	10.4291
chr1	171358001	171359000	1	-	hypermethylated	0.110465	8.55958
chr1	171659001	171660000	11	-	hypermethylated	0.110311	11.5365
chr1	173518001	173519000	6	-	hypermethylated	0.106549	12.2741
chr1	175296001	175297000	4	-	hypomethylated	-0.139254	9.52593
chr1	175628001	175629000	14	-	hypermethylated	0.0856313	8.15662
chr1	175664001	175665000	11	ENSSSCG00000004894	hypomethylated	-0.115658	7.53496
chr1	175867001	175868000	14	-	hypomethylated	-0.118182	7.56974
chr1	176363001	176364000	3	-	hypermethylated	0.0656324	7.55412
chr1	176869001	176870000	6	ENSSSCG00000004901	hypermethylated	0.119128	7.71533
chr1	177108001	177109000	13	-	hypomethylated	-0.100545	7.14871
chr1	179204001	179205000	12	ENSSSCG00000004908	hypomethylated	-0.0694406	7.29436
chr1	179849001	179850000	10	ENSSSCG00000004918	hypomethylated	-0.160629	12.6059
chr1	179915001	179916000	17	ENSSSCG00000019572	hypomethylated	-0.160529	7.37508
chr1	180381001	180382000	6	-	hypermethylated	0.16066	8.57619
chr1	180919001	180920000	6	-	hypomethylated	-0.0625063	7.46094
chr1	181073001	181074000	3	ENSSSCG00000004934	hypermethylated	0.103021	9.01762
chr1	181478001	181479000	4	ENSSSCG00000022696	hypermethylated	0.196062	11.6581
chr1	181868001	181869000	29	-	hypomethylated	-0.0733832	7.91137
chr1	182172001	182173000	9	-	hypermethylated	0.108009	8.99168
chr1	182197001	182198000	8	ENSSSCG00000004943	hypomethylated	-0.166065	12.33
chr1	182390001	182391000	11	-	hypomethylated	-0.0833409	9.46775
chr1	182404001	182405000	29	ENSSSCG00000004948	hypomethylated	-0.0964594	7.50036
chr1	184686001	184687000	8	-	hypermethylated	0.1879	9.29284
chr1	184952001	184953000	17	-	hypomethylated	-0.18716	9.44379
chr1	185096001	185097000	14	-	hypomethylated	-0.0807444	8.94411
chr1	185209001	185210000	13	ENSSSCG00000004969	hypomethylated	-0.0509265	8.51793
chr1	185693001	185694000	16	-	hypermethylated	0.110488	8.01283
chr1	186172001	186173000	18	-	hypomethylated	-0.0832281	7.38334
chr1	187081001	187082000	4	-	hypermethylated	0.193001	13.6075
chr1	188134001	188135000	4	ENSSSCG00000004979	hypermethylated	0.14624	9.64981
chr1	188932001	188933000	6	-	hypermethylated	0.168809	24.0094
chr1	189429001	189430000	4	-	hypermethylated	0.137913	7.93779
chr1	189975001	189976000	5	-	hypomethylated	-0.111996	8.59409
chr1	192029001	192030000	2	-	hypermethylated	0.145477	10.9264
chr1	192044001	192045000	3	-	hypermethylated	0.123388	11.2433
chr1	192763001	192764000	16	-	hypermethylated	0.0975136	9.57466
chr1	194436001	194437000	7	-	hypermethylated	0.195877	7.01735
chr1	194519001	194520000	3	-	hypermethylated	0.0738123	9.60859
chr1	195053001	195054000	8	ENSSSCG00000027765	hypomethylated	-0.141408	40.0128
chr1	196305001	196306000	4	-	hypermethylated	0.166671	7.27987
chr1	196508001	196509000	18	-	hypomethylated	-0.102798	10.9146
chr1	196590001	196591000	5	-	hypermethylated	0.0999914	10.7089
chr1	196924001	196925000	4	-	hypermethylated	0.156277	10.1642
chr1	196968001	196969000	5	ENSSSCG00000005002	hypomethylated	-0.0998122	12.8779
chr1	198098001	198099000	2	-	hypermethylated	0.180061	7.45434
chr1	200016001	200017000	12	-	hypomethylated	-0.0899734	8.29667
chr1	200093001	200094000	5	-	hypermethylated	0.177681	12.2731
chr1	200285001	200286000	24	ENSSSCG00000005015	hypermethylated	0.0316371	7.13341
chr1	200287001	200288000	8	ENSSSCG00000005015	hypomethylated	-0.0743703	8.72584
chr1	200564001	200565000	8	ENSSSCG00000024414	hypermethylated	0.177736	7.54129
chr1	200825001	200826000	14	ENSSSCG00000005022	hypomethylated	-0.135626	8.21596
chr1	201399001	201400000	5	-	hypomethylated	-0.101075	7.36917
chr1	201835001	201836000	13	-	hypomethylated	-0.12383	7.22561
chr1	202363001	202364000	16	ENSSSCG00000027537	hypomethylated	-0.224234	7.47941
chr1	202651001	202652000	13	ENSSSCG00000005039	hypomethylated	-0.170328	7.1864
chr1	204243001	204244000	7	-	hypermethylated	0.069318	7.24929
chr1	205244001	205245000	8	-	hypermethylated	0.129094	7.52124
chr1	205421001	205422000	6	-	hypermethylated	0.114153	10.3663
chr1	206097001	206098000	6	ENSSSCG00000021134	hypermethylated	0.0791266	8.54284
chr1	206985001	206986000	8	ENSSSCG00000005066	hypomethylated	-0.0742168	8.15357
chr1	207170001	207171000	1	ENSSSCG00000005067	hypomethylated	-0.0876456	8.86511
chr1	208333001	208334000	7	ENSSSCG00000005073	hypomethylated	-0.156448	8.21977
chr1	210248001	210249000	5	ENSSSCG00000005082	hypermethylated	0.130656	8.65977
chr1	210320001	210321000	5	-	hypermethylated	0.0715229	16.739
chr1	210506001	210507000	2	-	hypermethylated	0.195016	7.40462
chr1	210521001	210522000	5	-	hypomethylated	-0.147802	7.02046
chr1	211800001	211801000	5	ENSSSCG00000005095	hypomethylated	-0.207995	7.0574
chr1	211847001	211848000	4	-	hypermethylated	0.151728	12.1722
chr1	212074001	212075000	8	-	hypomethylated	-0.196956	16.1939
chr1	212689001	212690000	12	ENSSSCG00000019197	hypomethylated	-0.0617769	7.53763
chr1	215029001	215030000	9	-	hypomethylated	-0.173963	7.24007
chr1	215655001	215656000	20	-	hypomethylated	-0.0902829	8.40052
chr1	216120001	216121000	23	-	hypomethylated	-0.0631461	7.12464
chr1	216165001	216166000	14	-	hypomethylated	-0.0865419	7.35174
chr1	216286001	216287000	11	-	hypomethylated	-0.0621644	9.29151
chr1	216430001	216431000	7	-	hypomethylated	-0.114103	8.94537
chr1	217258001	217259000	18	-	hypermethylated	0.136315	8.85138
chr1	217548001	217549000	4	-	hypermethylated	0.146828	9.15268
chr1	219070001	219071000	29	-	hypomethylated	-0.103756	7.56557
chr1	221238001	221239000	18	-	hypermethylated	0.0740808	7.595
chr1	221406001	221407000	6	-	hypermethylated	0.086998	7.56829
chr1	221510001	221511000	12	-	hypomethylated	-0.103037	7.26575
chr1	222340001	222341000	4	-	hypermethylated	0.124543	9.47827
chr1	223592001	223593000	1	-	hypomethylated	-0.0523474	8.33936
chr1	223904001	223905000	9	-	hypomethylated	-0.132857	7.19276
chr1	225591001	225592000	7	-	hypermethylated	0.146262	8.47606
chr1	226059001	226060000	4	ENSSSCG00000005166	hypomethylated	-0.140968	13.2598
chr1	226230001	226231000	7	ENSSSCG00000005166	hypermethylated	0.149821	14.0224
chr1	226973001	226974000	7	ENSSSCG00000005167	hypermethylated	0.0807611	7.56403
chr1	227093001	227094000	24	ENSSSCG00000005169	hypomethylated	-0.119189	7.92536
chr1	229493001	229494000	10	-	hypomethylated	-0.0835534	7.06889
chr1	229565001	229566000	6	-	hypomethylated	-0.196517	9.97641
chr1	230168001	230169000	4	-	hypermethylated	0.168718	11.5021
chr1	230246001	230247000	14	-	hypomethylated	-0.0993824	7.53712
chr1	230406001	230407000	8	-	hypomethylated	-0.112478	8.1433
chr1	231959001	231960000	11	ENSSSCG00000005190	hypomethylated	-0.196377	7.60003
chr1	232898001	232899000	13	-	hypomethylated	-0.0484952	8.40731
chr1	232912001	232913000	7	-	hypermethylated	0.115597	8.83999
chr1	233749001	233750000	6	-	hypomethylated	-0.13944	7.39014
chr1	234570001	234571000	4	-	hypermethylated	0.135535	8.55705
chr1	238848001	238849000	6	ENSSSCG00000005194	hypomethylated	-0.143105	8.3113
chr1	241485001	241486000	2	ENSSSCG00000005203	hypomethylated	-0.142569	7.57544
chr1	243184001	243185000	7	-	hypermethylated	0.181384	13.2149
chr1	243536001	243537000	16	-	hypomethylated	-0.0512631	11.125
chr1	244279001	244280000	7	ENSSSCG00000025229	hypomethylated	-0.0731238	22.7286
chr1	244459001	244460000	2	ENSSSCG00000005225	hypomethylated	-0.122364	7.89257
chr1	244521001	244522000	9	-	hypomethylated	-0.102077	7.97626
chr1	244934001	244935000	60	ENSSSCG00000005228	hypermethylated	0.0619457	9.14674
chr1	245025001	245026000	14	ENSSSCG00000005229	hypomethylated	-0.0559225	8.88863
chr1	245469001	245470000	6	-	hypermethylated	0.131513	7.52662
chr1	247588001	247589000	7	ENSSSCG00000005240	hypomethylated	-0.150333	10.3184
chr1	247656001	247657000	11	ENSSSCG00000005240	hypomethylated	-0.111336	11.094
chr1	249059001	249060000	23	ENSSSCG00000005250	hypomethylated	-0.0691451	7.04361
chr1	249181001	249182000	6	-	hypermethylated	0.132638	11.3792
chr1	250627001	250628000	3	-	hypermethylated	0.169753	8.13028
chr1	250925001	250926000	13	-	hypomethylated	-0.189946	8.85153
chr1	251638001	251639000	5	-	hypermethylated	0.137648	7.06781
chr1	251672001	251673000	17	-	hypomethylated	-0.133749	7.14377
chr1	251830001	251831000	5	-	hypomethylated	-0.141301	10.0499
chr1	252276001	252277000	17	-	hypermethylated	0.0377796	7.73168
chr1	252401001	252402000	11	-	hypomethylated	-0.110379	7.41844
chr1	253156001	253157000	7	-	hypermethylated	0.149877	7.25727
chr1	254890001	254891000	2	-	hypermethylated	0.173758	7.40286
chr1	254948001	254949000	8	-	hypermethylated	0.134394	13.1779
chr1	256073001	256074000	7	-	hypermethylated	0.0973909	7.23585
chr1	256367001	256368000	4	ENSSSCG00000005278	hypermethylated	0.191978	13.5588
chr1	256459001	256460000	23	-	hypermethylated	0.0745847	8.65314
chr1	257001001	257002000	9	ENSSSCG00000005282	hypomethylated	-0.153943	13.1681
chr1	257725001	257726000	10	-	hypomethylated	-0.0781527	41.9541
chr1	258369001	258370000	18	-	hypomethylated	-0.0883693	7.36603
chr1	258554001	258555000	3	-	hypermethylated	0.0838815	7.10204
chr1	258763001	258764000	27	-	hypermethylated	0.0659451	8.59393
chr1	259940001	259941000	3	-	hypomethylated	-0.0929806	7.01829
chr1	260456001	260457000	5	-	hypermethylated	0.130621	7.50164
chr1	261721001	261722000	5	-	hypermethylated	0.153289	7.87683
chr1	262494001	262495000	8	-	hypermethylated	0.241461	13.7552
chr1	262943001	262944000	11	-	hypomethylated	-0.080172	8.46822
chr1	263962001	263963000	12	ENSSSCG00000005307	hypomethylated	-0.139434	9.31503
chr1	264148001	264149000	52	ENSSSCG00000005317	hypermethylated	0.0346377	7.75275
chr1	264165001	264166000	26	ENSSSCG00000005317	hypermethylated	0.0928707	7.69388
chr1	264315001	264316000	20	-	hypomethylated	-0.0958786	8.5891
chr1	264592001	264593000	31	-	hypomethylated	-0.0929541	10.0399
chr1	264871001	264872000	12	-	hypomethylated	-0.099404	10.4176
chr1	264912001	264913000	6	ENSSSCG00000005343	hypermethylated	0.0838067	9.62956
chr1	264924001	264925000	18	ENSSSCG00000005343	hypomethylated	-0.0924055	9.75222
chr1	265097001	265098000	12	-	hypomethylated	-0.104835	7.60837
chr1	265219001	265220000	15	ENSSSCG00000005344	hypomethylated	-0.05928	9.58897
chr1	265489001	265490000	13	ENSSSCG00000005345	hypomethylated	-0.104024	9.73934
chr1	265943001	265944000	11	ENSSSCG00000005346	hypomethylated	-0.100844	11.1495
chr1	266418001	266419000	4	ENSSSCG00000005352	hypomethylated	-0.192579	8.41052
chr1	266466001	266467000	1	ENSSSCG00000005354	hypomethylated	-0.101943	7.82639
chr1	266608001	266609000	3	ENSSSCG00000005356	hypomethylated	-0.06212	10.4406
chr1	267612001	267613000	21	ENSSSCG00000005366;ENSSSCG00000023010	hypomethylated	-0.13746	9.367
chr1	267869001	267870000	10	-	hypomethylated	-0.195463	13.8798
chr1	267880001	267881000	10	ENSSSCG00000005370	hypermethylated	0.0535242	7.65701
chr1	268215001	268216000	5	ENSSSCG00000005376	hypomethylated	-0.126074	7.06365
chr1	270356001	270357000	18	ENSSSCG00000005388	hypomethylated	-0.132476	7.8918
chr1	270449001	270450000	5	ENSSSCG00000005389	hypomethylated	-0.231125	8.29688
chr1	270605001	270606000	6	ENSSSCG00000005391	hypermethylated	0.062302	7.78605
chr1	274977001	274978000	4	-	hypermethylated	0.160114	7.25006
chr1	275421001	275422000	11	-	hypomethylated	-0.167062	8.96832
chr1	275877001	275878000	32	-	hypomethylated	-0.0335009	7.52714
chr1	277831001	277832000	9	-	hypomethylated	-0.139896	8.05807
chr1	278300001	278301000	2	ENSSSCG00000005432	hypermethylated	0.1163	7.56466
chr1	278450001	278451000	35	-	hypomethylated	-0.171732	7.55914
chr1	278507001	278508000	26	-	hypomethylated	-0.085411	9.21566
chr1	278802001	278803000	3	-	hypomethylated	-0.0986981	7.19343
chr1	279216001	279217000	13	-	hypomethylated	-0.162868	15.5793
chr1	282440001	282441000	10	ENSSSCG00000005456	hypermethylated	0.13289	8.17191
chr1	282879001	282880000	12	-	hypomethylated	-0.0373468	9.8856
chr1	283159001	283160000	10	-	hypermethylated	0.0777929	9.15414
chr1	283273001	283274000	14	ENSSSCG00000005463	hypomethylated	-0.096378	8.86751
chr1	283296001	283297000	7	-	hypermethylated	0.186402	8.87414
chr1	283610001	283611000	29	ENSSSCG00000005465	hypermethylated	0.0772686	10.4328
chr1	283905001	283906000	2	-	hypermethylated	0.0716581	14.2325
chr1	284342001	284343000	30	ENSSSCG00000005471	hypomethylated	-0.0597195	16.0114
chr1	284990001	284991000	51	ENSSSCG00000005480	hypermethylated	0.0932781	35.8649
chr1	285490001	285491000	7	-	hypomethylated	-0.122559	7.06942
chr1	286010001	286011000	18	ENSSSCG00000005487;ENSSSCG00000023894	hypomethylated	-0.0813129	7.75441
chr1	286103001	286104000	25	ENSSSCG00000005490;ENSSSCG00000005487	hypomethylated	-0.131229	7.69331
chr1	287054001	287055000	13	-	hypomethylated	-0.109276	14.9415
chr1	287478001	287479000	9	-	hypomethylated	-0.100112	8.63302
chr1	288086001	288087000	14	ENSSSCG00000005498	hypomethylated	-0.108852	12.0285
chr1	288144001	288145000	6	-	hypermethylated	0.120396	8.68079
chr1	289331001	289332000	14	ENSSSCG00000027360	hypomethylated	-0.0635819	8.73941
chr1	289332001	289333000	11	ENSSSCG00000027360	hypomethylated	-0.0893642	8.40967
chr1	289555001	289556000	9	-	hypermethylated	0.0867112	11.7112
chr1	289583001	289584000	2	-	hypermethylated	0.192245	7.05768
chr1	289650001	289651000	15	-	hypomethylated	-0.0621847	8.26786
chr1	290058001	290059000	10	-	hypermethylated	0.106301	7.15278
chr1	290483001	290484000	10	-	hypermethylated	0.122758	7.15095
chr1	292025001	292026000	12	-	hypermethylated	0.105715	7.36856
chr1	292657001	292658000	16	ENSSSCG00000028117	hypomethylated	-0.0987387	8.98593
chr1	293491001	293492000	10	ENSSSCG00000005514	hypomethylated	-0.156505	9.12889
chr1	293673001	293674000	12	ENSSSCG00000005518	hypomethylated	-0.115031	7.83017
chr1	293713001	293714000	19	-	hypomethylated	-0.105478	7.19909
chr1	294988001	294989000	6	-	hypomethylated	-0.100755	7.74148
chr1	297164001	297165000	5	-	hypomethylated	-0.155324	9.35927
chr1	297449001	297450000	9	ENSSSCG00000023197	hypermethylated	0.178869	7.47468
chr1	297476001	297477000	25	ENSSSCG00000023197	hypomethylated	-0.110253	7.02932
chr1	297602001	297603000	16	ENSSSCG00000005582	hypermethylated	0.11121	12.8002
chr1	297749001	297750000	29	-	hypomethylated	-0.0558411	9.59971
chr1	297796001	297797000	19	-	hypomethylated	-0.162841	7.47311
chr1	297821001	297822000	23	ENSSSCG00000005585	hypomethylated	-0.115554	8.02579
chr1	298182001	298183000	8	ENSSSCG00000026555	hypomethylated	-0.149177	11.3342
chr1	298194001	298195000	11	ENSSSCG00000026555	hypomethylated	-0.0969835	11.4368
chr1	298708001	298709000	42	ENSSSCG00000005586	hypermethylated	0.0762958	7.42268
chr1	298987001	298988000	15	ENSSSCG00000005590	hypomethylated	-0.108232	10.2946
chr1	299044001	299045000	31	ENSSSCG00000005591	hypermethylated	0.0604273	22.3226
chr1	299052001	299053000	32	-	hypomethylated	-0.121714	7.94663
chr1	299245001	299246000	9	ENSSSCG00000023876	hypomethylated	-0.108462	9.86449
chr1	299255001	299256000	5	ENSSSCG00000023876	hypermethylated	0.187257	12.2477
chr1	299425001	299426000	71	ENSSSCG00000005593	hypermethylated	0.0657248	9.15446
chr1	299765001	299766000	16	-	hypomethylated	-0.0562432	7.53371
chr1	300167001	300168000	5	ENSSSCG00000029169	hypomethylated	-0.0603402	7.1157
chr1	300832001	300833000	17	-	hypermethylated	0.0533678	8.43671
chr1	300916001	300917000	18	-	hypomethylated	-0.0956497	7.18818
chr1	301035001	301036000	20	-	hypomethylated	-0.0968871	8.52742
chr1	301056001	301057000	35	-	hypermethylated	0.0994276	10.7629
chr1	301269001	301270000	47	-	hypermethylated	0.0721966	8.08593
chr1	301511001	301512000	20	ENSSSCG00000005607	hypomethylated	-0.0957422	7.29788
chr1	301697001	301698000	21	-	hypermethylated	0.0735606	14.4132
chr1	301918001	301919000	45	ENSSSCG00000005613	hypermethylated	0.0506969	8.81678
chr1	302371001	302372000	31	ENSSSCG00000005631	hypomethylated	-0.0530705	14.2194
chr1	302602001	302603000	9	ENSSSCG00000005638	hypomethylated	-0.098687	7.5761
chr1	302757001	302758000	38	ENSSSCG00000005645;ENSSSCG00000005646	hypermethylated	0.0813659	7.75544
chr1	302977001	302978000	42	ENSSSCG00000005654	hypermethylated	0.0773112	7.79088
chr1	303130001	303131000	29	ENSSSCG00000005659	hypomethylated	-0.127834	12.0759
chr1	303413001	303414000	39	ENSSSCG00000005671	hypermethylated	0.118647	8.35167
chr1	303525001	303526000	8	-	hypomethylated	-0.0495057	7.24978
chr1	303540001	303541000	27	-	hypermethylated	0.0637484	13.9473
chr1	303812001	303813000	27	-	hypomethylated	-0.0859058	7.70722
chr1	303934001	303935000	76	ENSSSCG00000024341	hypermethylated	0.0613349	9.71186
chr1	304147001	304148000	56	-	hypomethylated	-0.0976504	7.88341
chr1	304148001	304149000	31	-	hypomethylated	-0.0907474	7.51018
chr1	304805001	304806000	22	ENSSSCG00000005706	hypomethylated	-0.0419803	10.0343
chr1	304889001	304890000	30	-	hypomethylated	-0.0692668	10.6314
chr1	305212001	305213000	17	ENSSSCG00000005711	hypermethylated	0.0649571	7.01757
chr1	305225001	305226000	35	ENSSSCG00000005711	hypermethylated	0.0679131	7.33253
chr1	305586001	305587000	57	ENSSSCG00000005719	hypermethylated	0.0566224	13.189
chr1	305614001	305615000	22	ENSSSCG00000005719	hypermethylated	0.0914943	7.85749
chr1	305620001	305621000	16	ENSSSCG00000005719	hypomethylated	-0.0988579	7.68889
chr1	305984001	305985000	16	-	hypomethylated	-0.0518953	9.8503
chr1	306192001	306193000	33	ENSSSCG00000005724	hypomethylated	-0.0569638	7.18671
chr1	306429001	306430000	61	ENSSSCG00000005729	hypermethylated	0.0755706	7.83841
chr1	306759001	306760000	54	ENSSSCG00000005739	hypermethylated	0.0714937	8.46532
chr1	306789001	306790000	81	ENSSSCG00000005739	hypermethylated	0.0818822	7.91351
chr1	306987001	306988000	48	ENSSSCG00000023173	hypermethylated	0.0337268	7.02023
chr1	307034001	307035000	60	ENSSSCG00000021113	hypermethylated	0.0366822	7.23912
chr1	307076001	307077000	43	ENSSSCG00000022891	hypomethylated	-0.0503112	7.08749
chr1	307112001	307113000	59	ENSSSCG00000026425	hypermethylated	0.0315225	7.14783
chr1	307167001	307168000	26	-	hypermethylated	0.0504072	7.63695
chr1	307192001	307193000	52	ENSSSCG00000005742	hypermethylated	0.0666727	7.79445
chr1	307351001	307352000	90	ENSSSCG00000005743	hypermethylated	0.0474117	11.7655
chr1	307582001	307583000	62	-	hypermethylated	0.0537992	12.584
chr1	307649001	307650000	36	-	hypermethylated	0.0646248	11.6928
chr1	308149001	308150000	68	ENSSSCG00000005751	hypermethylated	0.0462166	7.19223
chr1	308417001	308418000	45	-	hypermethylated	0.0534607	8.03106
chr1	308526001	308527000	23	-	hypomethylated	-0.0988912	10.8534
chr1	308698001	308699000	48	-	hypermethylated	0.0653068	11.8077
chr1	308876001	308877000	83	ENSSSCG00000005753	hypermethylated	0.0653996	12.1132
chr1	309077001	309078000	32	ENSSSCG00000025387	hypomethylated	-0.0831229	8.62782
chr1	309416001	309417000	10	-	hypomethylated	-0.100524	7.52564
chr1	311007001	311008000	9	-	hypermethylated	0.119103	7.88884
chr1	311052001	311053000	8	ENSSSCG00000005781	hypomethylated	-0.0972555	8.09547
chr1	311436001	311437000	22	ENSSSCG00000005785	hypomethylated	-0.122386	10.1027
chr1	311709001	311710000	14	-	hypomethylated	-0.0940378	11.4764
chr1	311986001	311987000	10	-	hypermethylated	0.153744	7.83456
chr1	311993001	311994000	14	-	hypomethylated	-0.117397	16.7233
chr1	312365001	312366000	1	-	hypermethylated	0.115555	9.52333
chr1	313598001	313599000	1	-	hypermethylated	0.0643927	34.2251
chr1	313803001	313804000	39	ENSSSCG00000005833	hypomethylated	-0.0768794	7.86387
chr1	313827001	313828000	32	ENSSSCG00000005834	hypomethylated	-0.0356654	7.03435
chr1	313843001	313844000	64	ENSSSCG00000005836	hypermethylated	0.0681357	9.82167
chr1	314043001	314044000	62	ENSSSCG00000005855	hypermethylated	0.052082	7.62863
chr10	254001	255000	23	ENSSSCG00000010799	hypermethylated	0.065047	9.03918
chr10	406001	407000	11	-	hypomethylated	-0.134856	7.8969
chr10	488001	489000	24	-	hypomethylated	-0.0424691	9.79033
chr10	561001	562000	13	-	hypomethylated	-0.0907862	10.0673
chr10	1733001	1734000	11	-	hypomethylated	-0.0835634	8.09284
chr10	2299001	2300000	10	ENSSSCG00000010801	hypomethylated	-0.114244	9.42884
chr10	2907001	2908000	13	-	hypomethylated	-0.0995273	8.38167
chr10	2928001	2929000	15	-	hypomethylated	-0.112342	10.8865
chr10	3496001	3497000	14	-	hypomethylated	-0.0978581	8.83543
chr10	3945001	3946000	7	-	hypomethylated	-0.144421	13.5221
chr10	4324001	4325000	10	-	hypomethylated	-0.0451475	7.81804
chr10	5380001	5381000	11	-	hypomethylated	-0.125274	7.22548
chr10	5484001	5485000	7	-	hypermethylated	0.0872794	7.43782
chr10	5660001	5661000	5	-	hypomethylated	-0.0892732	8.39766
chr10	6461001	6462000	23	-	hypomethylated	-0.0681897	13.8594
chr10	6465001	6466000	11	-	hypomethylated	-0.204247	7.40262
chr10	6642001	6643000	16	-	hypomethylated	-0.08571	8.23497
chr10	7153001	7154000	16	-	hypomethylated	-0.162231	8.08594
chr10	7237001	7238000	31	-	hypomethylated	-0.0753434	13.2992
chr10	7244001	7245000	9	-	hypomethylated	-0.0967834	9.02456
chr10	7278001	7279000	15	-	hypomethylated	-0.189823	7.97876
chr10	7518001	7519000	26	-	hypomethylated	-0.100097	26.6321
chr10	8617001	8618000	14	-	hypomethylated	-0.0315645	9.38802
chr10	8660001	8661000	22	ENSSSCG00000010814	hypomethylated	-0.0889042	7.35309
chr10	8698001	8699000	23	ENSSSCG00000010814	hypomethylated	-0.0924246	8.91564
chr10	8900001	8901000	21	-	hypomethylated	-0.075568	7.22714
chr10	9384001	9385000	15	-	hypomethylated	-0.106367	14.7738
chr10	9968001	9969000	14	ENSSSCG00000029778	hypomethylated	-0.086817	9.26846
chr10	10270001	10271000	14	-	hypomethylated	-0.109863	11.1444
chr10	10519001	10520000	8	-	hypomethylated	-0.138967	8.95679
chr10	10857001	10858000	7	-	hypomethylated	-0.169224	11.5068
chr10	11309001	11310000	12	-	hypomethylated	-0.182463	7.20627
chr10	11771001	11772000	23	ENSSSCG00000010823	hypomethylated	-0.0460347	13.844
chr10	12013001	12014000	25	-	hypomethylated	-0.101602	10.4198
chr10	12147001	12148000	3	-	hypermethylated	0.125739	8.76296
chr10	12517001	12518000	20	ENSSSCG00000010830	hypermethylated	0.0774713	11.9611
chr10	12543001	12544000	12	-	hypomethylated	-0.141943	22.2518
chr10	12750001	12751000	3	-	hypomethylated	-0.200027	9.32728
chr10	12976001	12977000	26	-	hypomethylated	-0.0585375	7.49998
chr10	12997001	12998000	22	ENSSSCG00000010831	hypomethylated	-0.0582137	9.56576
chr10	13179001	13180000	10	-	hypermethylated	0.0971849	8.35206
chr10	13568001	13569000	18	ENSSSCG00000010834	hypomethylated	-0.12692	8.11847
chr10	13782001	13783000	39	-	hypomethylated	-0.0418477	8.8511
chr10	14352001	14353000	5	-	hypomethylated	-0.155513	8.43868
chr10	14747001	14748000	35	-	hypermethylated	0.0769241	8.60999
chr10	14915001	14916000	16	ENSSSCG00000025686	hypomethylated	-0.0707062	9.41287
chr10	15257001	15258000	19	-	hypomethylated	-0.18727	12.101
chr10	15683001	15684000	37	-	hypomethylated	-0.0557164	9.89298
chr10	16113001	16114000	30	-	hypomethylated	-0.0512364	7.08844
chr10	16645001	16646000	14	-	hypomethylated	-0.0568045	7.23985
chr10	16742001	16743000	34	-	hypomethylated	-0.0724267	7.03671
chr10	16925001	16926000	11	-	hypomethylated	-0.117232	7.71263
chr10	16992001	16993000	6	ENSSSCG00000010862	hypermethylated	0.128794	7.63133
chr10	17484001	17485000	60	-	hypermethylated	0.0447599	8.97805
chr10	18293001	18294000	20	ENSSSCG00000028096	hypomethylated	-0.0544704	10.1909
chr10	18533001	18534000	11	ENSSSCG00000023278	hypomethylated	-0.16179	18.3653
chr10	18544001	18545000	22	ENSSSCG00000023278	hypomethylated	-0.0932647	8.12142
chr10	19033001	19034000	12	-	hypomethylated	-0.134489	8.00602
chr10	19067001	19068000	19	-	hypomethylated	-0.13825	14.5079
chr10	19094001	19095000	25	-	hypomethylated	-0.139972	10.0198
chr10	19361001	19362000	18	-	hypomethylated	-0.105966	8.34836
chr10	19460001	19461000	23	-	hypomethylated	-0.047335	8.1802
chr10	19626001	19627000	27	ENSSSCG00000010873	hypomethylated	-0.133394	9.14408
chr10	19932001	19933000	31	-	hypomethylated	-0.0600839	7.3766
chr10	20062001	20063000	19	ENSSSCG00000010878	hypermethylated	0.0579996	7.35907
chr10	20561001	20562000	12	ENSSSCG00000010879	hypomethylated	-0.0862347	47.6261
chr10	20758001	20759000	11	-	hypomethylated	-0.0738572	13.01
chr10	21213001	21214000	19	-	hypomethylated	-0.131872	10.9124
chr10	21299001	21300000	20	-	hypomethylated	-0.0608727	15.9451
chr10	21759001	21760000	14	ENSSSCG00000010882	hypomethylated	-0.122915	9.94117
chr10	21798001	21799000	20	-	hypomethylated	-0.11447	7.89094
chr10	21956001	21957000	11	ENSSSCG00000010886	hypermethylated	0.0545106	8.59218
chr10	23462001	23463000	18	-	hypomethylated	-0.0835623	11.5663
chr10	23754001	23755000	8	-	hypomethylated	-0.163943	11.4492
chr10	24663001	24664000	9	ENSSSCG00000010897	hypomethylated	-0.0639524	9.53952
chr10	24888001	24889000	26	ENSSSCG00000021897	hypomethylated	-0.0465083	8.68485
chr10	24898001	24899000	24	-	hypermethylated	0.0678432	9.66417
chr10	25197001	25198000	5	-	hypermethylated	0.206546	11.5676
chr10	25200001	25201000	6	-	hypomethylated	-0.0838627	12.1213
chr10	25225001	25226000	4	-	hypermethylated	0.127206	9.10066
chr10	25322001	25323000	19	-	hypomethylated	-0.0885161	9.63502
chr10	25394001	25395000	30	-	hypermethylated	0.062306	8.09183
chr10	25577001	25578000	21	-	hypomethylated	-0.121058	9.04767
chr10	25739001	25740000	18	-	hypermethylated	0.0584171	7.18004
chr10	26025001	26026000	20	-	hypomethylated	-0.0280733	8.15616
chr10	26657001	26658000	10	-	hypomethylated	-0.11251	8.19364
chr10	26716001	26717000	10	-	hypomethylated	-0.0982379	7.6471
chr10	27110001	27111000	23	-	hypermethylated	0.0627438	8.88786
chr10	27480001	27481000	18	-	hypomethylated	-0.0854396	7.36152
chr10	27547001	27548000	10	-	hypomethylated	-0.0695286	10.0239
chr10	27757001	27758000	19	ENSSSCG00000027314	hypomethylated	-0.0441039	9.39238
chr10	27886001	27887000	38	ENSSSCG00000021706	hypermethylated	0.0452918	7.04585
chr10	27911001	27912000	35	-	hypermethylated	0.062293	8.748
chr10	27958001	27959000	40	ENSSSCG00000024784	hypermethylated	0.0669848	7.70685
chr10	28161001	28162000	35	ENSSSCG00000023031	hypermethylated	0.0597698	9.39404
chr10	29999001	30000000	24	ENSSSCG00000010937	hypermethylated	0.0538479	9.38698
chr10	30065001	30066000	5	ENSSSCG00000010937	hypermethylated	0.0960431	9.6206
chr10	30388001	30389000	10	ENSSSCG00000010941	hypermethylated	0.0874873	7.76099
chr10	30639001	30640000	14	-	hypomethylated	-0.11851	11.976
chr10	30697001	30698000	7	-	hypermethylated	0.067772	7.37127
chr10	30863001	30864000	24	ENSSSCG00000027312	hypomethylated	-0.0810948	7.09309
chr10	30915001	30916000	16	ENSSSCG00000027312	hypomethylated	-0.108311	7.12764
chr10	31020001	31021000	9	-	hypermethylated	0.113559	7.10382
chr10	31126001	31127000	7	-	hypomethylated	-0.179832	7.95666
chr10	31185001	31186000	5	-	hypermethylated	0.198835	7.49905
chr10	31226001	31227000	2	-	hypermethylated	0.148323	8.24434
chr10	31228001	31229000	4	-	hypermethylated	0.178956	9.86233
chr10	31334001	31335000	24	-	hypomethylated	-0.0991446	7.72553
chr10	31405001	31406000	21	-	hypomethylated	-0.0440735	8.16426
chr10	31412001	31413000	11	-	hypomethylated	-0.102612	7.54604
chr10	31664001	31665000	7	ENSSSCG00000010943	hypomethylated	-0.122099	8.19322
chr10	32041001	32042000	26	-	hypomethylated	-0.0731023	7.03845
chr10	32089001	32090000	20	-	hypomethylated	-0.102979	7.02887
chr10	32090001	32091000	18	-	hypomethylated	-0.131964	7.29904
chr10	32650001	32651000	17	-	hypomethylated	-0.102086	8.81185
chr10	33075001	33076000	13	ENSSSCG00000010952	hypomethylated	-0.073161	9.11123
chr10	34758001	34759000	5	ENSSSCG00000010960	hypermethylated	0.150759	7.82866
chr10	35352001	35353000	8	-	hypermethylated	0.143587	14.6285
chr10	36097001	36098000	34	-	hypomethylated	-0.138088	7.8431
chr10	36311001	36312000	20	ENSSSCG00000010971	hypomethylated	-0.0556159	7.68003
chr10	36681001	36682000	18	ENSSSCG00000021761;ENSSSCG00000010984	hypermethylated	0.108569	7.01009
chr10	36853001	36854000	22	-	hypomethylated	-0.132169	7.38577
chr10	37010001	37011000	12	-	hypomethylated	-0.0669306	11.727
chr10	37108001	37109000	24	ENSSSCG00000010987;ENSSSCG00000023577	hypomethylated	-0.0574664	8.58529
chr10	37411001	37412000	9	ENSSSCG00000010994	hypomethylated	-0.219873	9.32425
chr10	41574001	41575000	2	-	hypomethylated	-0.133253	7.30921
chr10	42535001	42536000	14	-	hypermethylated	0.115505	9.41768
chr10	43384001	43385000	7	-	hypermethylated	0.138084	10.6815
chr10	44148001	44149000	6	ENSSSCG00000011013	hypomethylated	-0.0718211	17.7235
chr10	44366001	44367000	12	-	hypermethylated	0.123542	7.96329
chr10	44793001	44794000	16	-	hypomethylated	-0.212327	10.791
chr10	45427001	45428000	17	ENSSSCG00000011020	hypomethylated	-0.0938404	7.87583
chr10	45470001	45471000	16	-	hypomethylated	-0.0868674	8.79963
chr10	45575001	45576000	9	-	hypomethylated	-0.0646398	15.9038
chr10	45582001	45583000	8	-	hypermethylated	0.107986	11.0286
chr10	45742001	45743000	20	-	hypomethylated	-0.0743975	8.75756
chr10	45983001	45984000	26	ENSSSCG00000011022	hypomethylated	-0.0687824	8.43237
chr10	46659001	46660000	7	ENSSSCG00000011025	hypermethylated	0.166423	11.3903
chr10	46727001	46728000	15	ENSSSCG00000011025	hypomethylated	-0.029329	8.07837
chr10	47770001	47771000	18	ENSSSCG00000011030	hypomethylated	-0.0935194	9.97265
chr10	47844001	47845000	17	ENSSSCG00000011030	hypomethylated	-0.103879	11.7795
chr10	48052001	48053000	10	ENSSSCG00000028835	hypomethylated	-0.200562	9.58418
chr10	48491001	48492000	20	-	hypermethylated	0.125519	16.51
chr10	48895001	48896000	20	ENSSSCG00000011038	hypomethylated	-0.0980746	7.40172
chr10	49111001	49112000	10	-	hypomethylated	-0.154885	8.67903
chr10	49407001	49408000	20	-	hypermethylated	0.0606401	10.355
chr10	49859001	49860000	24	-	hypomethylated	-0.0826295	7.47201
chr10	50043001	50044000	15	-	hypomethylated	-0.104569	9.61328
chr10	50403001	50404000	6	-	hypermethylated	0.106302	7.22158
chr10	50616001	50617000		-	hypermethylated	0.158277	7.73001
chr10	50751001	50752000	4	ENSSSCG00000011045	hypomethylated	-0.141155	8.52491
chr10	51431001	51432000	20	ENSSSCG00000026499	hypermethylated	0.0841434	10.0516
chr10	51743001	51744000	9	-	hypomethylated	-0.0629178	7.46887
chr10	51979001	51980000	6	-	hypermethylated	0.117118	9.04684
chr10	52627001	52628000	14	ENSSSCG00000028447	hypomethylated	-0.0805115	7.58539
chr10	52739001	52740000	17	-	hypomethylated	-0.124994	18.7394
chr10	52903001	52904000	26	-	hypermethylated	0.0878165	8.00471
chr10	53220001	53221000	10	ENSSSCG00000011070	hypomethylated	-0.201322	10.3646
chr10	53395001	53396000	12	ENSSSCG00000011069	hypomethylated	-0.0562867	7.57131
chr10	54447001	54448000	24	ENSSSCG00000011061	hypomethylated	-0.0565091	7.27986
chr10	54518001	54519000	11	-	hypomethylated	-0.147274	8.21361
chr10	54659001	54660000	4	ENSSSCG00000011060	hypermethylated	0.115837	9.368
chr10	55405001	55406000	12	ENSSSCG00000011058	hypomethylated	-0.117461	17.1152
chr10	56017001	56018000	8	-	hypomethylated	-0.147354	8.42905
chr10	57454001	57455000	3	-	hypermethylated	0.125849	10.8574
chr10	57480001	57481000	21	-	hypomethylated	-0.0491828	8.42965
chr10	57961001	57962000	13	ENSSSCG00000011079	hypermethylated	0.0774669	8.56043
chr10	58493001	58494000	3	-	hypermethylated	0.117542	10.0935
chr10	58915001	58916000	2	ENSSSCG00000011085	hypomethylated	-0.0684511	8.49447
chr10	59055001	59056000	83	-	hypermethylated	0.105366	9.23802
chr10	59363001	59364000	5	-	hypermethylated	0.158258	8.60878
chr10	59377001	59378000	8	-	hypomethylated	-0.124236	8.74625
chr10	59470001	59471000	11	-	hypomethylated	-0.135358	11.8391
chr10	59616001	59617000	16	ENSSSCG00000011090	hypomethylated	-0.126001	8.77157
chr10	59817001	59818000	16	-	hypomethylated	-0.0896685	10.4675
chr10	59930001	59931000	12	-	hypermethylated	0.128283	7.99806
chr10	60517001	60518000	12	-	hypomethylated	-0.134151	12.1595
chr10	60690001	60691000	13	-	hypomethylated	-0.0730234	7.18235
chr10	61441001	61442000	9	-	hypomethylated	-0.125957	7.25936
chr10	61623001	61624000	36	-	hypomethylated	-0.0519805	10.2021
chr10	62119001	62120000	16	-	hypomethylated	-0.147818	8.11216
chr10	62274001	62275000	25	-	hypomethylated	-0.0678967	7.34151
chr10	62337001	62338000	33	-	hypermethylated	0.0334777	14.7885
chr10	62387001	62388000	29	-	hypomethylated	-0.187795	11.1673
chr10	62437001	62438000	10	-	hypomethylated	-0.0971375	15.9722
chr10	62719001	62720000	15	ENSSSCG00000011103	hypomethylated	-0.0879966	7.1666
chr10	62783001	62784000	26	ENSSSCG00000011103	hypomethylated	-0.130736	10.9506
chr10	62811001	62812000	18	ENSSSCG00000011103	hypermethylated	0.0613166	8.60676
chr10	62914001	62915000	26	ENSSSCG00000011103	hypomethylated	-0.0943549	8.87966
chr10	63153001	63154000	18	-	hypomethylated	-0.0472825	8.32419
chr10	63622001	63623000	46	-	hypermethylated	0.0568913	7.99534
chr10	63731001	63732000	5	-	hypomethylated	-0.129799	9.65979
chr10	64045001	64046000	22	-	hypomethylated	-0.0316774	7.31011
chr10	65080001	65081000	28	-	hypomethylated	-0.0487668	8.15132
chr10	65172001	65173000	17	-	hypomethylated	-0.0768082	7.35997
chr10	65307001	65308000	8	-	hypomethylated	-0.133022	7.50217
chr10	65437001	65438000	44	-	hypomethylated	-0.044292	7.70497
chr10	65566001	65567000	35	ENSSSCG00000011113	hypermethylated	0.0389644	7.90174
chr10	65711001	65712000	24	-	hypomethylated	-0.120761	9.25893
chr10	65749001	65750000	31	ENSSSCG00000022247	hypomethylated	-0.097651	9.28787
chr10	66012001	66013000	8	-	hypermethylated	0.0935555	24.895
chr10	66268001	66269000	15	-	hypomethylated	-0.0458068	8.41183
chr10	66396001	66397000	23	ENSSSCG00000011121	hypermethylated	0.0763965	7.18888
chr10	66739001	66740000	18	-	hypomethylated	-0.0735853	10.6932
chr10	66879001	66880000	27	-	hypomethylated	-0.0708598	8.29402
chr10	66941001	66942000	14	-	hypomethylated	-0.196644	12.4688
chr10	67708001	67709000	10	-	hypomethylated	-0.135352	8.9657
chr10	67744001	67745000	23	-	hypomethylated	-0.148663	8.53084
chr10	67803001	67804000	25	-	hypomethylated	-0.0868888	7.88548
chr10	68324001	68325000	5	-	hypomethylated	-0.130543	13.4303
chr10	68553001	68554000	8	-	hypermethylated	0.0870954	11.4895
chr10	69374001	69375000	26	-	hypomethylated	-0.106169	7.6082
chr10	69881001	69882000	12	-	hypomethylated	-0.189747	7.74835
chr10	70016001	70017000	38	-	hypermethylated	0.0789217	15.3648
chr10	70249001	70250000	22	-	hypermethylated	0.0983002	9.49087
chr10	70360001	70361000	23	-	hypomethylated	-0.191014	9.54243
chr10	70643001	70644000	13	ENSSSCG00000011131	hypomethylated	-0.0829558	10.969
chr10	70727001	70728000	23	-	hypomethylated	-0.104378	7.01367
chr10	70822001	70823000	29	-	hypomethylated	-0.0778224	11.0973
chr10	71065001	71066000	23	-	hypomethylated	-0.0622391	19.7272
chr10	71197001	71198000	48	ENSSSCG00000030030	hypermethylated	0.0747815	8.75876
chr10	71241001	71242000	53	-	hypermethylated	0.0658888	7.0771
chr10	71431001	71432000	49	-	hypermethylated	0.0775937	9.57594
chr10	71450001	71451000	52	-	hypermethylated	0.0567928	8.327
chr10	71453001	71454000	36	ENSSSCG00000020060	hypomethylated	-0.0720954	7.98486
chr10	72239001	72240000	32	-	hypomethylated	-0.0899891	7.35836
chr10	72346001	72347000	38	-	hypermethylated	0.042212	9.4038
chr10	72448001	72449000	15	-	hypermethylated	0.0880669	8.1033
chr10	72488001	72489000	19	-	hypomethylated	-0.0898772	7.26003
chr10	72919001	72920000	12	-	hypomethylated	-0.101197	8.06016
chr10	73324001	73325000	45	-	hypermethylated	0.0519411	7.49097
chr10	73446001	73447000	40	-	hypermethylated	0.067803	13.1188
chr10	73548001	73549000	41	-	hypomethylated	-0.0595466	7.22286
chr10	73634001	73635000	14	-	hypermethylated	0.0504091	11.059
chr10	73713001	73714000	73	-	hypermethylated	0.0850306	12.0035
chr10	73797001	73798000	30	-	hypermethylated	0.0567621	8.36036
chr10	73926001	73927000	25	-	hypomethylated	-0.0670213	7.40448
chr10	74039001	74040000	27	-	hypomethylated	-0.0834317	8.31584
chr10	74273001	74274000	32	-	hypomethylated	-0.0822277	9.9081
chr10	74602001	74603000	32	-	hypermethylated	0.0826464	9.77832
chr10	74639001	74640000	8	-	hypomethylated	-0.105226	7.93165
chr10	74679001	74680000	21	-	hypomethylated	-0.0972501	7.75924
chr10	74890001	74891000	42	-	hypermethylated	0.170984	9.59406
chr10	75200001	75201000	69	ENSSSCG00000011160	hypermethylated	0.0600898	8.35799
chr10	75777001	75778000	34	-	hypomethylated	-0.0701278	9.93589
chr10	76092001	76093000	46	ENSSSCG00000011163	hypermethylated	0.0543282	7.48812
chr10	76121001	76122000	37	-	hypermethylated	0.0574377	7.00033
chr10	76658001	76659000	8	-	hypomethylated	-0.0720442	8.09502
chr10	76874001	76875000		-	hypermethylated	0.132154	8.82848
chr10	77602001	77603000	7	-	hypomethylated	-0.114135	10.5765
chr10	77613001	77614000	11	-	hypomethylated	-0.0864699	7.51556
chr10	78292001	78293000	46	-	hypermethylated	0.0916431	8.09428
chr11	11001	12000	50	ENSSSCG00000009268	hypermethylated	0.0723763	7.25495
chr11	610001	611000	32	-	hypomethylated	-0.061405	9.00344
chr11	1011001	1012000	37	-	hypermethylated	0.0651868	7.29064
chr11	1193001	1194000	73	-	hypermethylated	0.0790332	8.33769
chr11	1336001	1337000	25	-	hypermethylated	0.0354666	7.42371
chr11	1801001	1802000	11	-	hypomethylated	-0.120982	7.48634
chr11	1810001	1811000	47	-	hypermethylated	0.0795348	8.84753
chr11	1867001	1868000	44	ENSSSCG00000009283	hypermethylated	0.0645593	13.6121
chr11	1900001	1901000	70	ENSSSCG00000009283	hypermethylated	0.0804148	8.25585
chr11	1901001	1902000	27	ENSSSCG00000009283	hypermethylated	0.0767358	8.06859
chr11	2027001	2028000	33	-	hypermethylated	0.0442459	8.47075
chr11	2124001	2125000	63	ENSSSCG00000009290	hypermethylated	0.0868537	7.63321
chr11	2183001	2184000	30	ENSSSCG00000009293	hypermethylated	0.0513882	18.4061
chr11	2410001	2411000	31	-	hypermethylated	0.116409	8.06803
chr11	2590001	2591000	33	ENSSSCG00000021286	hypermethylated	0.0721699	8.42331
chr11	2719001	2720000	29	-	hypomethylated	-0.0672958	8.9029
chr11	2889001	2890000	52	ENSSSCG00000025583	hypermethylated	0.0542486	8.10932
chr11	3038001	3039000	20	-	hypermethylated	0.0698554	8.82878
chr11	3180001	3181000	37	-	hypermethylated	0.0760007	7.12353
chr11	3255001	3256000	27	-	hypermethylated	0.0694212	8.37539
chr11	3581001	3582000	33	ENSSSCG00000009298	hypermethylated	0.0287984	8.14303
chr11	3593001	3594000	29	ENSSSCG00000009298	hypomethylated	-0.0849064	10.0117
chr11	3598001	3599000	24	ENSSSCG00000009298	hypomethylated	-0.0441887	9.53645
chr11	3603001	3604000	72	-	hypermethylated	0.0805438	7.32402
chr11	3635001	3636000	44	-	hypermethylated	0.0700958	8.78533
chr11	3804001	3805000	43	-	hypomethylated	-0.0921029	7.20016
chr11	3819001	3820000	31	-	hypermethylated	0.0636367	8.26312
chr11	4058001	4059000	40	ENSSSCG00000009302	hypermethylated	0.0952708	11.7883
chr11	4763001	4764000	25	-	hypermethylated	0.0605362	18.4577
chr11	4983001	4984000	28	ENSSSCG00000009314	hypermethylated	0.0723597	8.7143
chr11	5073001	5074000	32	-	hypomethylated	-0.069375	8.75783
chr11	5267001	5268000	15	ENSSSCG00000009319	hypomethylated	-0.0580524	7.1185
chr11	5315001	5316000	36	-	hypermethylated	0.0576624	9.62846
chr11	5641001	5642000	27	-	hypomethylated	-0.0690065	11.2078
chr11	6183001	6184000	77	ENSSSCG00000029456	hypermethylated	0.0556289	9.96083
chr11	6310001	6311000	30	-	hypomethylated	-0.0692757	9.37949
chr11	6318001	6319000	17	ENSSSCG00000009324	hypomethylated	-0.133675	7.16327
chr11	6338001	6339000	34	ENSSSCG00000009324	hypermethylated	0.0317099	8.2399
chr11	6624001	6625000	27	-	hypomethylated	-0.133153	10.1872
chr11	7100001	7101000	17	-	hypomethylated	-0.0690445	19.0365
chr11	7447001	7448000	18	-	hypermethylated	0.0881971	8.28216
chr11	7488001	7489000	11	-	hypermethylated	0.134564	10.1472
chr11	7976001	7977000	31	-	hypomethylated	-0.0753877	7.99363
chr11	8519001	8520000	14	-	hypermethylated	0.095371	7.06749
chr11	10651001	10652000	32	-	hypomethylated	-0.0379742	7.10752
chr11	11338001	11339000	12	-	hypomethylated	-0.194581	7.59448
chr11	11901001	11902000	26	ENSSSCG00000030111	hypomethylated	-0.133245	9.101
chr11	12530001	12531000	6	-	hypomethylated	-0.0830494	7.56671
chr11	12555001	12556000	20	-	hypermethylated	0.0594502	11.418
chr11	12803001	12804000	10	-	hypermethylated	0.0693067	9.98511
chr11	13905001	13906000	19	-	hypomethylated	-0.0777521	8.00381
chr11	14193001	14194000	10	ENSSSCG00000009364	hypomethylated	-0.129562	8.10223
chr11	14658001	14659000	8	-	hypermethylated	0.184626	7.61901
chr11	15226001	15227000	13	-	hypomethylated	-0.0965725	12.4129
chr11	15381001	15382000	26	-	hypomethylated	-0.0608994	8.38259
chr11	15609001	15610000	33	ENSSSCG00000009370	hypomethylated	-0.09874	8.14155
chr11	16047001	16048000	14	-	hypomethylated	-0.0882937	25.9629
chr11	16367001	16368000	37	-	hypermethylated	0.101905	8.0914
chr11	17095001	17096000	4	-	hypermethylated	0.143787	8.37576
chr11	17230001	17231000	14	-	hypermethylated	0.113796	8.84042
chr11	19225001	19226000	19	-	hypomethylated	-0.105731	11.8832
chr11	19766001	19767000	10	ENSSSCG00000009401	hypermethylated	0.108853	9.77886
chr11	19789001	19790000	12	-	hypomethylated	-0.133651	7.0416
chr11	19794001	19795000	12	-	hypomethylated	-0.163242	7.52151
chr11	20151001	20152000	14	-	hypermethylated	0.0385884	8.87584
chr11	21046001	21047000	42	ENSSSCG00000009408	hypomethylated	-0.0659084	7.80388
chr11	21517001	21518000	21	ENSSSCG00000009411	hypomethylated	-0.102145	8.89214
chr11	21725001	21726000	13	ENSSSCG00000009413	hypomethylated	-0.0378886	7.47716
chr11	22014001	22015000	11	-	hypomethylated	-0.140644	9.06551
chr11	22495001	22496000	8	-	hypomethylated	-0.0620251	8.28995
chr11	22714001	22715000	18	-	hypomethylated	-0.0512797	7.99981
chr11	22823001	22824000	64	ENSSSCG00000009422	hypermethylated	0.0792954	8.0316
chr11	22835001	22836000	21	ENSSSCG00000009422	hypomethylated	-0.0913325	9.81356
chr11	23066001	23067000	9	-	hypomethylated	-0.140922	7.22055
chr11	23155001	23156000	11	-	hypomethylated	-0.0851683	8.53604
chr11	23181001	23182000	19	-	hypermethylated	0.0217198	9.81596
chr11	23234001	23235000	33	-	hypermethylated	0.138944	8.5398
chr11	23782001	23783000	7	-	hypomethylated	-0.0907892	7.09276
chr11	23829001	23830000	13	-	hypomethylated	-0.0670361	9.15534
chr11	24437001	24438000	15	ENSSSCG00000021818	hypomethylated	-0.111387	7.15859
chr11	24795001	24796000	19	-	hypermethylated	0.0554176	8.21036
chr11	25529001	25530000	15	ENSSSCG00000009431	hypomethylated	-0.0916603	14.2655
chr11	25608001	25609000	20	-	hypomethylated	-0.0258898	7.04399
chr11	25679001	25680000	7	-	hypomethylated	-0.174864	9.9036
chr11	25911001	25912000	22	ENSSSCG00000029837	hypomethylated	-0.099953	14.0548
chr11	26358001	26359000	18	ENSSSCG00000009440	hypermethylated	0.131237	10.8569
chr11	26422001	26423000	26	ENSSSCG00000009441	hypomethylated	-0.0773007	13.6977
chr11	26980001	26981000	11	-	hypermethylated	0.0575738	10.6922
chr11	27070001	27071000	25	-	hypomethylated	-0.125167	9.51367
chr11	28382001	28383000	21	-	hypomethylated	-0.17016	11.7219
chr11	28500001	28501000	11	-	hypomethylated	-0.0683836	8.17913
chr11	29232001	29233000	13	-	hypomethylated	-0.155362	7.01207
chr11	33828001	33829000	2	-	hypermethylated	0.145232	7.18191
chr11	34776001	34777000	8	-	hypomethylated	-0.137964	8.40841
chr11	38994001	38995000		-	hypermethylated	0.135908	10.8581
chr11	39605001	39606000	4	-	hypomethylated	-0.116261	8.55056
chr11	39743001	39744000	5	-	hypomethylated	-0.157879	9.49643
chr11	40146001	40147000	2	-	hypermethylated	0.133028	8.71031
chr11	40671001	40672000	1	-	hypermethylated	0.149579	10.724
chr11	41412001	41413000	7	-	hypomethylated	-0.113433	7.87858
chr11	42848001	42849000	2	-	hypermethylated	0.0576979	11.5136
chr11	44277001	44278000	1	-	hypermethylated	0.275987	7.2278
chr11	44981001	44982000	7	-	hypermethylated	0.125216	10.3575
chr11	46854001	46855000	6	-	hypomethylated	-0.124824	7.07976
chr11	48247001	48248000	13	ENSSSCG00000023251	hypomethylated	-0.128651	8.50757
chr11	48603001	48604000	14	-	hypomethylated	-0.117693	7.43624
chr11	50227001	50228000	4	-	hypermethylated	0.162766	7.18411
chr11	50422001	50423000	5	-	hypomethylated	-0.0911049	7.76277
chr11	50807001	50808000	18	-	hypomethylated	-0.0763305	7.87024
chr11	50960001	50961000	13	-	hypomethylated	-0.0808001	9.61533
chr11	51789001	51790000	7	-	hypomethylated	-0.076841	7.17365
chr11	52420001	52421000	16	ENSSSCG00000009466	hypomethylated	-0.0884711	9.63507
chr11	52817001	52818000	5	-	hypomethylated	-0.164098	9.08216
chr11	53429001	53430000	11	-	hypomethylated	-0.183428	7.80013
chr11	53973001	53974000	12	ENSSSCG00000009473	hypomethylated	-0.0708311	8.13188
chr11	55755001	55756000	18	-	hypomethylated	-0.0301091	7.10389
chr11	59203001	59204000	3	-	hypomethylated	-0.153268	8.14894
chr11	59973001	59974000	8	-	hypermethylated	0.0774272	7.359
chr11	60608001	60609000	3	-	hypomethylated	-0.0833007	18.8678
chr11	60631001	60632000	5	-	hypermethylated	0.133376	32.7106
chr11	60967001	60968000	4	-	hypermethylated	0.124922	8.14581
chr11	60996001	60997000	5	-	hypermethylated	0.181594	9.03731
chr11	62058001	62059000	4	-	hypomethylated	-0.144255	16.2126
chr11	64927001	64928000	2	-	hypermethylated	0.141818	9.90691
chr11	65422001	65423000	4	-	hypermethylated	0.119946	7.16972
chr11	66923001	66924000	6	-	hypermethylated	0.1218	8.46738
chr11	67257001	67258000	11	-	hypermethylated	0.0363671	7.12285
chr11	67682001	67683000	4	-	hypermethylated	0.122004	10.6779
chr11	68892001	68893000	13	-	hypomethylated	-0.122783	9.3375
chr11	69069001	69070000	22	-	hypomethylated	-0.10594	7.90898
chr11	69992001	69993000	19	-	hypomethylated	-0.0911791	10.9389
chr11	70206001	70207000	20	-	hypomethylated	-0.0800978	7.75564
chr11	70536001	70537000	17	-	hypomethylated	-0.0740602	7.68117
chr11	70915001	70916000	23	-	hypomethylated	-0.0393752	8.49628
chr11	71902001	71903000	19	-	hypermethylated	0.0364377	7.2843
chr11	73426001	73427000	12	-	hypomethylated	-0.0962364	8.10169
chr11	73555001	73556000	13	ENSSSCG00000009505	hypermethylated	0.0758009	8.35499
chr11	73727001	73728000	25	-	hypermethylated	0.203274	7.82705
chr11	74065001	74066000	10	-	hypomethylated	-0.0840408	10.9496
chr11	74083001	74084000	6	-	hypomethylated	-0.130838	7.18175
chr11	74090001	74091000	14	-	hypomethylated	-0.158789	7.24999
chr11	74116001	74117000	28	-	hypomethylated	-0.0456296	8.28445
chr11	74510001	74511000	19	-	hypomethylated	-0.115731	8.32483
chr11	74798001	74799000	51	-	hypermethylated	0.0555062	15.669
chr11	75103001	75104000	17	ENSSSCG00000022112	hypomethylated	-0.0645004	13.5485
chr11	75132001	75133000	21	ENSSSCG00000022112	hypomethylated	-0.152427	7.44555
chr11	75167001	75168000	13	-	hypomethylated	-0.126765	11.1605
chr11	75338001	75339000	13	-	hypomethylated	-0.106226	8.83126
chr11	75570001	75571000	47	-	hypermethylated	0.0427613	9.16961
chr11	75626001	75627000	23	-	hypermethylated	0.0492199	10.4242
chr11	75770001	75771000	11	-	hypermethylated	0.0990611	20.7342
chr11	75839001	75840000	27	-	hypomethylated	-0.069865	9.18811
chr11	76484001	76485000	16	-	hypomethylated	-0.0611496	7.62978
chr11	76626001	76627000	13	ENSSSCG00000009524	hypomethylated	-0.15867	10.5248
chr11	76801001	76802000	6	-	hypermethylated	0.144776	11.0918
chr11	77367001	77368000	18	ENSSSCG00000009526	hypomethylated	-0.0586503	7.12451
chr11	77619001	77620000	17	ENSSSCG00000009527	hypomethylated	-0.0812213	7.59504
chr11	77756001	77757000	7	ENSSSCG00000009527	hypermethylated	0.198932	9.31059
chr11	77992001	77993000	11	-	hypomethylated	-0.0900921	7.66958
chr11	78123001	78124000	14	-	hypomethylated	-0.0815475	8.11014
chr11	78915001	78916000	15	-	hypomethylated	-0.151311	7.01747
chr11	78997001	78998000	15	-	hypomethylated	-0.0902677	8.04583
chr11	79503001	79504000	7	-	hypomethylated	-0.077725	13.4876
chr11	79748001	79749000	11	-	hypomethylated	-0.0880028	8.53534
chr11	79787001	79788000	12	-	hypermethylated	0.170397	7.99289
chr11	79852001	79853000	10	-	hypomethylated	-0.148266	8.63489
chr11	79938001	79939000	17	-	hypomethylated	-0.0560885	7.89523
chr11	80578001	80579000	8	-	hypomethylated	-0.159768	9.95697
chr11	80879001	80880000	13	-	hypomethylated	-0.112683	15.6579
chr11	81240001	81241000	16	-	hypomethylated	-0.144474	12.7361
chr11	81293001	81294000	22	-	hypomethylated	-0.117758	8.49429
chr11	81395001	81396000	29	-	hypermethylated	0.0777168	13.2989
chr11	81723001	81724000	15	-	hypermethylated	0.0594912	7.96011
chr11	81826001	81827000	11	ENSSSCG00000027392	hypomethylated	-0.122269	10.5123
chr11	82027001	82028000	15	-	hypomethylated	-0.133721	14.599
chr11	82067001	82068000	22	-	hypomethylated	-0.155614	8.11807
chr11	82424001	82425000	35	-	hypermethylated	0.0454861	7.57439
chr11	82600001	82601000	10	-	hypermethylated	0.0507036	10.2044
chr11	83021001	83022000	19	ENSSSCG00000009542	hypomethylated	-0.115076	7.10508
chr11	83083001	83084000	22	-	hypomethylated	-0.0791442	9.56286
chr11	83096001	83097000	10	-	hypomethylated	-0.0672751	13.1038
chr11	83422001	83423000	6	-	hypomethylated	-0.0739843	7.10347
chr11	83492001	83493000	18	ENSSSCG00000009543	hypomethylated	-0.102735	7.65821
chr11	83526001	83527000	15	ENSSSCG00000009543	hypomethylated	-0.117051	9.78958
chr11	83583001	83584000	26	ENSSSCG00000009543	hypomethylated	-0.0478681	11.0778
chr11	83656001	83657000	22	-	hypomethylated	-0.108024	7.25296
chr11	84681001	84682000	76	ENSSSCG00000022719	hypermethylated	0.0558822	8.49874
chr11	84866001	84867000	27	-	hypomethylated	-0.120466	12.1342
chr11	84897001	84898000	30	-	hypermethylated	0.0663268	7.20386
chr11	84954001	84955000	77	ENSSSCG00000009551	hypermethylated	0.0607918	7.54476
chr11	84959001	84960000	37	ENSSSCG00000009551	hypermethylated	0.0702925	7.21227
chr11	85058001	85059000	28	-	hypomethylated	-0.0312006	7.49949
chr11	85160001	85161000	66	-	hypermethylated	0.0593921	7.00847
chr11	85304001	85305000	40	-	hypermethylated	0.0676907	8.93015
chr11	85457001	85458000	48	-	hypermethylated	0.0461955	7.51256
chr11	85465001	85466000	51	-	hypermethylated	0.0648002	7.04329
chr11	85483001	85484000	48	-	hypermethylated	0.058922	10.4162
chr11	85638001	85639000	32	-	hypermethylated	0.0872395	8.72472
chr11	85795001	85796000	84	ENSSSCG00000009553	hypermethylated	0.0550097	12.1358
chr11	85796001	85797000	45	ENSSSCG00000009553	hypermethylated	0.0865415	7.34418
chr11	86151001	86152000	91	ENSSSCG00000009556	hypermethylated	0.102643	13.8209
chr11	86172001	86173000	35	ENSSSCG00000009556	hypermethylated	0.0755753	7.81215
chr11	86315001	86316000	28	-	hypermethylated	0.0286257	8.2422
chr11	86893001	86894000	41	ENSSSCG00000009570	hypermethylated	0.0550586	14.1096
chr11	87599001	87600000	12	-	hypermethylated	0.104262	9.01901
chr12	1001	2000	42	ENSSSCG00000023314	hypermethylated	0.0649268	8.64776
chr12	90001	91000	56	ENSSSCG00000017126	hypermethylated	0.0475377	8.69399
chr12	161001	162000	34	ENSSSCG00000017125	hypomethylated	-0.0410394	9.34513
chr12	189001	190000	66	-	hypermethylated	0.0694738	7.19269
chr12	190001	191000	68	ENSSSCG00000017133	hypermethylated	0.0544142	9.42851
chr12	265001	266000	66	ENSSSCG00000017134	hypermethylated	0.0891066	9.79459
chr12	300001	301000	58	ENSSSCG00000017136	hypermethylated	0.0703172	8.81237
chr12	373001	374000	70	ENSSSCG00000017136	hypermethylated	0.0793537	7.06243
chr12	392001	393000	78	ENSSSCG00000017136	hypermethylated	0.0851906	7.49652
chr12	404001	405000	57	ENSSSCG00000017136	hypermethylated	0.071574	10.4964
chr12	405001	406000	56	ENSSSCG00000017136	hypermethylated	0.101246	7.83351
chr12	410001	411000	84	ENSSSCG00000017136	hypermethylated	0.0532148	8.23833
chr12	453001	454000	66	ENSSSCG00000027229	hypermethylated	0.0625679	8.7494
chr12	461001	462000	43	ENSSSCG00000027229	hypomethylated	-0.0690262	7.36049
chr12	552001	553000	24	ENSSSCG00000017137	hypermethylated	0.114919	7.79454
chr12	914001	915000	94	ENSSSCG00000029553	hypermethylated	0.0588734	10.6357
chr12	916001	917000	81	ENSSSCG00000029553	hypermethylated	0.0779552	9.22352
chr12	1028001	1029000	83	ENSSSCG00000029944	hypermethylated	0.0666263	9.11067
chr12	1135001	1136000	67	ENSSSCG00000029616	hypermethylated	0.051739	7.47387
chr12	1136001	1137000	71	ENSSSCG00000029616	hypermethylated	0.0771362	8.53711
chr12	1206001	1207000	57	ENSSSCG00000023045	hypermethylated	0.077827	8.71409
chr12	1404001	1405000	100	ENSSSCG00000022317	hypermethylated	0.0779744	7.82182
chr12	1448001	1449000	59	ENSSSCG00000017143	hypermethylated	0.0280255	8.81207
chr12	1461001	1462000	60	ENSSSCG00000017143	hypermethylated	0.071982	7.14948
chr12	1496001	1497000	42	ENSSSCG00000017141	hypermethylated	0.0418386	8.40154
chr12	1640001	1641000	68	ENSSSCG00000017139	hypermethylated	0.0576369	7.18849
chr12	1645001	1646000	68	ENSSSCG00000017139	hypermethylated	0.0459564	8.78369
chr12	1678001	1679000	43	ENSSSCG00000017139	hypermethylated	0.11156	7.11606
chr12	1679001	1680000	57	ENSSSCG00000017139	hypermethylated	0.068293	16.3542
chr12	1809001	1810000	69	-	hypermethylated	0.0493517	9.65158
chr12	2007001	2008000	64	ENSSSCG00000017146	hypermethylated	0.0369976	7.88739
chr12	2517001	2518000	66	ENSSSCG00000017159	hypermethylated	0.0772223	9.89219
chr12	2667001	2668000	15	-	hypomethylated	-0.0607044	8.01284
chr12	2806001	2807000	15	-	hypomethylated	-0.157391	7.69763
chr12	3459001	3460000	59	ENSSSCG00000017167	hypermethylated	0.0315916	8.57969
chr12	3531001	3532000	58	-	hypermethylated	0.0405309	8.57813
chr12	3532001	3533000	44	-	hypermethylated	0.0529411	9.78606
chr12	4222001	4223000	30	ENSSSCG00000017169	hypomethylated	-0.0851071	7.44688
chr12	4253001	4254000	34	-	hypomethylated	-0.0678814	10.0535
chr12	4541001	4542000	27	-	hypermethylated	0.0885658	7.34903
chr12	4650001	4651000	22	ENSSSCG00000029343;ENSSSCG00000023148	hypomethylated	-0.0578078	8.78019
chr12	4772001	4773000	31	-	hypermethylated	0.0599613	9.52458
chr12	4782001	4783000	18	-	hypomethylated	-0.0967563	7.97899
chr12	4996001	4997000	39	ENSSSCG00000029901	hypermethylated	0.0570808	8.52068
chr12	5186001	5187000	41	ENSSSCG00000017186	hypermethylated	0.0334761	7.74796
chr12	5253001	5254000	67	ENSSSCG00000017190	hypermethylated	0.0518855	18.2672
chr12	5446001	5447000	15	ENSSSCG00000017197;ENSSSCG00000020309	hypomethylated	-0.103768	8.22065
chr12	5582001	5583000	23	ENSSSCG00000017202	hypermethylated	0.0586428	7.57986
chr12	5659001	5660000	26	ENSSSCG00000017205	hypomethylated	-0.0679324	9.32726
chr12	5864001	5865000	18	ENSSSCG00000017206	hypomethylated	-0.0993168	7.37927
chr12	5896001	5897000	14	ENSSSCG00000017206	hypermethylated	0.0869747	13.8785
chr12	5963001	5964000	17	-	hypomethylated	-0.119752	8.70344
chr12	6319001	6320000	15	ENSSSCG00000025104	hypermethylated	0.137857	9.48219
chr12	6384001	6385000	27	ENSSSCG00000017229;ENSSSCG00000023151	hypermethylated	0.0493191	14.9548
chr12	6450001	6451000	29	ENSSSCG00000017231;ENSSSCG00000017230	hypomethylated	-0.106064	7.58232
chr12	6632001	6633000	34	ENSSSCG00000017237	hypomethylated	-0.0287783	7.84991
chr12	7078001	7079000	30	-	hypomethylated	-0.0719918	7.12258
chr12	7452001	7453000	44	-	hypermethylated	0.0537621	7.98596
chr12	7663001	7664000	39	-	hypomethylated	-0.065942	10.3191
chr12	7764001	7765000	33	ENSSSCG00000017244	hypermethylated	0.0340751	8.54004
chr12	7849001	7850000	41	ENSSSCG00000017244	hypermethylated	0.104908	10.6502
chr12	7876001	7877000	33	ENSSSCG00000017244	hypermethylated	0.0579517	9.01978
chr12	8103001	8104000	32	-	hypomethylated	-0.0358389	9.45865
chr12	8187001	8188000	24	ENSSSCG00000017250	hypomethylated	-0.0867408	8.87
chr12	8484001	8485000	6	-	hypomethylated	-0.159644	12.3033
chr12	8612001	8613000	19	-	hypomethylated	-0.162256	7.33613
chr12	9153001	9154000	6	-	hypomethylated	-0.093541	8.49394
chr12	9496001	9497000	22	-	hypomethylated	-0.0804364	8.48229
chr12	9529001	9530000	18	-	hypomethylated	-0.115534	8.1734
chr12	10002001	10003000	24	-	hypomethylated	-0.0412543	7.70524
chr12	10427001	10428000	11	-	hypomethylated	-0.146765	7.31464
chr12	10509001	10510000	12	-	hypermethylated	0.11845	7.67382
chr12	10522001	10523000	14	-	hypomethylated	-0.100551	10.8968
chr12	10684001	10685000	27	-	hypomethylated	-0.101237	7.04273
chr12	10744001	10745000	21	-	hypomethylated	-0.11528	13.4251
chr12	11367001	11368000	13	-	hypomethylated	-0.124885	7.41945
chr12	12041001	12042000	31	-	hypomethylated	-0.061634	7.68509
chr12	12219001	12220000	30	ENSSSCG00000017261	hypermethylated	0.0628601	9.35738
chr12	12475001	12476000	21	-	hypomethylated	-0.0446197	7.05324
chr12	12585001	12586000	21	-	hypermethylated	0.0787762	28.0254
chr12	12768001	12769000	9	-	hypomethylated	-0.0651575	7.2876
chr12	13590001	13591000	26	ENSSSCG00000017268	hypomethylated	-0.0462963	24.0032
chr12	14775001	14776000	12	-	hypomethylated	-0.0624521	8.22418
chr12	15320001	15321000	26	ENSSSCG00000017294	hypomethylated	-0.0981829	7.95468
chr12	15348001	15349000	69	ENSSSCG00000017295	hypermethylated	0.0937208	7.46179
chr12	15624001	15625000	9	-	hypomethylated	-0.112105	9.43706
chr12	15959001	15960000	28	ENSSSCG00000017300	hypomethylated	-0.0358743	9.90965
chr12	16004001	16005000	43	-	hypermethylated	0.0890254	7.30776
chr12	16140001	16141000	9	-	hypermethylated	0.0730107	7.28374
chr12	16797001	16798000	12	-	hypomethylated	-0.0927643	9.29004
chr12	17832001	17833000	23	-	hypermethylated	0.104259	7.64828
chr12	17980001	17981000	28	ENSSSCG00000017322	hypomethylated	-0.0788384	8.00524
chr12	18658001	18659000	12	ENSSSCG00000017341	hypermethylated	0.1434	7.85868
chr12	18662001	18663000	16	-	hypomethylated	-0.0986385	7.98859
chr12	18677001	18678000	16	-	hypomethylated	-0.109311	9.40667
chr12	19344001	19345000	28	ENSSSCG00000017364	hypermethylated	0.0729397	9.4139
chr12	19657001	19658000	26	-	hypomethylated	-0.068629	10.1921
chr12	20976001	20977000	26	-	hypermethylated	0.097811	9.2261
chr12	21039001	21040000	12	ENSSSCG00000017419	hypomethylated	-0.0422813	8.05115
chr12	21341001	21342000	26	ENSSSCG00000017433	hypermethylated	0.0937595	9.19072
chr12	21420001	21421000	31	-	hypermethylated	0.0388554	19.1561
chr12	21607001	21608000	16	-	hypermethylated	0.0922321	7.29174
chr12	21846001	21847000	35	ENSSSCG00000028522	hypermethylated	0.112717	7.28894
chr12	21914001	21915000	17	-	hypomethylated	-0.146463	7.54865
chr12	21971001	21972000	13	-	hypomethylated	-0.0808316	11.346
chr12	22122001	22123000	11	ENSSSCG00000017469	hypomethylated	-0.102867	8.2558
chr12	22209001	22210000	23	-	hypomethylated	-0.085474	10.87
chr12	22544001	22545000	33	-	hypomethylated	-0.0989106	9.99138
chr12	22893001	22894000	20	-	hypermethylated	0.131631	7.29309
chr12	23223001	23224000	7	-	hypermethylated	0.103056	8.11015
chr12	23490001	23491000	51	ENSSSCG00000017510	hypomethylated	-0.196114	8.73316
chr12	23887001	23888000	9	-	hypermethylated	0.147234	7.05807
chr12	24096001	24097000	13	-	hypomethylated	-0.0846257	7.25068
chr12	24285001	24286000	20	ENSSSCG00000017526	hypomethylated	-0.0770591	9.23617
chr12	24302001	24303000	21	ENSSSCG00000017525	hypermethylated	0.0642321	25.0387
chr12	24410001	24411000	2	-	hypomethylated	-0.166582	9.26703
chr12	24660001	24661000	28	-	hypomethylated	-0.123973	9.94589
chr12	24762001	24763000	72	ENSSSCG00000017534	hypermethylated	0.0841131	9.36536
chr12	25087001	25088000	37	ENSSSCG00000026694;ENSSSCG00000025638	hypermethylated	0.0660278	8.23027
chr12	25196001	25197000	13	ENSSSCG00000023128	hypomethylated	-0.134435	8.10444
chr12	25227001	25228000	11	-	hypomethylated	-0.0823838	8.22396
chr12	25231001	25232000	20	-	hypomethylated	-0.0557083	8.40269
chr12	25526001	25527000	24	-	hypomethylated	-0.0997242	8.6629
chr12	25712001	25713000	19	ENSSSCG00000017548	hypermethylated	0.0459477	8.01342
chr12	26077001	26078000	19	-	hypermethylated	0.0826989	9.56883
chr12	28159001	28160000	4	-	hypermethylated	0.208017	11.9767
chr12	29118001	29119000	9	-	hypomethylated	-0.0834825	10.9476
chr12	32162001	32163000	3	-	hypomethylated	-0.114955	7.94484
chr12	33262001	33263000	18	-	hypomethylated	-0.108201	7.99103
chr12	33613001	33614000	6	ENSSSCG00000017609	hypermethylated	0.134784	10.162
chr12	33634001	33635000	7	ENSSSCG00000017609	hypermethylated	0.13514	15.419
chr12	33903001	33904000	16	-	hypomethylated	-0.044988	8.40935
chr12	33991001	33992000	23	-	hypomethylated	-0.14697	7.3847
chr12	34620001	34621000	19	ENSSSCG00000017619	hypermethylated	0.151965	7.02386
chr12	35835001	35836000	16	-	hypomethylated	-0.0539773	7.36523
chr12	36071001	36072000	77	ENSSSCG00000017641	hypermethylated	0.0789033	10.9025
chr12	36101001	36102000	5	ENSSSCG00000017641	hypermethylated	0.0805951	21.1913
chr12	36193001	36194000	21	-	hypermethylated	0.15563	9.13311
chr12	36253001	36254000	30	ENSSSCG00000017637	hypermethylated	0.0985001	8.88642
chr12	36447001	36448000	25	-	hypomethylated	-0.0995252	10.7488
chr12	36916001	36917000	18	-	hypermethylated	0.0930905	7.30787
chr12	37159001	37160000	7	ENSSSCG00000017648	hypermethylated	0.13211	7.56628
chr12	38351001	38352000	23	-	hypomethylated	-0.0772523	7.17617
chr12	38388001	38389000	24	-	hypomethylated	-0.0765611	7.32348
chr12	38426001	38427000	19	-	hypomethylated	-0.129957	8.71855
chr12	38429001	38430000	24	-	hypomethylated	-0.0559645	7.51691
chr12	38533001	38534000	3	-	hypermethylated	0.12887	41.9511
chr12	39588001	39589000	17	ENSSSCG00000023373	hypomethylated	-0.0996422	11.8398
chr12	39897001	39898000	9	-	hypomethylated	-0.132893	8.28286
chr12	40036001	40037000	19	-	hypermethylated	0.0975438	39.584
chr12	40241001	40242000	22	ENSSSCG00000017694	hypomethylated	-0.0754446	8.03372
chr12	41268001	41269000	28	ENSSSCG00000017707	hypomethylated	-0.070445	7.09995
chr12	41576001	41577000	21	ENSSSCG00000026989	hypomethylated	-0.0918892	8.45645
chr12	42395001	42396000	30	-	hypomethylated	-0.132453	11.618
chr12	42550001	42551000	24	-	hypomethylated	-0.0617028	7.06891
chr12	42580001	42581000	15	-	hypermethylated	0.0988738	7.01968
chr12	43376001	43377000	15	-	hypomethylated	-0.0615389	14.7782
chr12	43417001	43418000	10	-	hypomethylated	-0.117318	22.8903
chr12	43505001	43506000	36	-	hypomethylated	-0.123647	7.89747
chr12	43588001	43589000	19	-	hypomethylated	-0.132996	7.27097
chr12	43705001	43706000	5	-	hypomethylated	-0.0486199	22.7201
chr12	44543001	44544000	25	-	hypomethylated	-0.109315	9.46864
chr12	44632001	44633000	16	ENSSSCG00000017738	hypermethylated	0.101714	8.81722
chr12	44831001	44832000	10	-	hypermethylated	0.0899815	7.8445
chr12	44869001	44870000	8	ENSSSCG00000017745	hypomethylated	-0.0756489	8.13469
chr12	45078001	45079000	21	-	hypomethylated	-0.0491286	9.60064
chr12	45105001	45106000	18	-	hypomethylated	-0.077458	7.25774
chr12	45323001	45324000	17	ENSSSCG00000017748	hypomethylated	-0.117486	7.47731
chr12	45581001	45582000	8	-	hypomethylated	-0.0372975	7.06308
chr12	45714001	45715000	10	-	hypermethylated	0.186	9.78281
chr12	46828001	46829000	42	ENSSSCG00000017758	hypermethylated	0.0870759	7.15285
chr12	47237001	47238000	76	ENSSSCG00000017783	hypermethylated	0.0741747	11.9259
chr12	47472001	47473000	20	-	hypomethylated	-0.0768243	13.9576
chr12	47576001	47577000	4	ENSSSCG00000017790	hypomethylated	-0.0599532	8.7802
chr12	47638001	47639000	9	ENSSSCG00000017790	hypomethylated	-0.173852	7.31531
chr12	48003001	48004000	7	-	hypermethylated	0.103405	10.5066
chr12	48036001	48037000	2	-	hypermethylated	0.123057	7.93218
chr12	48070001	48071000	22	-	hypermethylated	0.0725313	7.30609
chr12	48122001	48123000	34	ENSSSCG00000017797	hypomethylated	-0.034809	9.6703
chr12	48547001	48548000	10	-	hypermethylated	0.10163	12.6521
chr12	48833001	48834000	17	-	hypomethylated	-0.113883	7.07097
chr12	48869001	48870000	22	-	hypermethylated	0.0733206	9.07645
chr12	49190001	49191000	29	-	hypomethylated	-0.0905859	7.92431
chr12	49191001	49192000	27	-	hypomethylated	-0.0842091	11.2341
chr12	49407001	49408000	28	ENSSSCG00000017812	hypomethylated	-0.0608599	10.9665
chr12	49731001	49732000	20	ENSSSCG00000024071	hypomethylated	-0.0523179	7.89651
chr12	49915001	49916000	24	-	hypermethylated	0.141972	10.7491
chr12	50338001	50339000	10	-	hypomethylated	-0.118396	7.5218
chr12	50390001	50391000	18	-	hypomethylated	-0.14282	9.20719
chr12	50509001	50510000	21	-	hypomethylated	-0.029337	9.46972
chr12	50630001	50631000	18	-	hypermethylated	0.0948014	8.85533
chr12	50674001	50675000	7	-	hypomethylated	-0.0522981	7.31217
chr12	50885001	50886000	6	-	hypomethylated	-0.100867	7.95749
chr12	51597001	51598000	16	ENSSSCG00000017865	hypomethylated	-0.108002	7.29513
chr12	51715001	51716000	23	-	hypomethylated	-0.131552	12.5394
chr12	51974001	51975000	15	-	hypomethylated	-0.028143	8.19229
chr12	52155001	52156000	10	ENSSSCG00000017877	hypomethylated	-0.0558824	8.29233
chr12	52589001	52590000	32	ENSSSCG00000017885	hypermethylated	0.0420178	8.16659
chr12	52660001	52661000	11	ENSSSCG00000017887	hypomethylated	-0.109234	7.4276
chr12	52744001	52745000	15	ENSSSCG00000017890	hypomethylated	-0.121213	10.5419
chr12	53718001	53719000	9	ENSSSCG00000017895	hypomethylated	-0.145206	9.73166
chr12	53730001	53731000	18	ENSSSCG00000017895	hypomethylated	-0.133976	7.21546
chr12	54087001	54088000	86	ENSSSCG00000017917	hypermethylated	0.0841681	8.64068
chr12	54464001	54465000	15	-	hypomethylated	-0.111854	9.22033
chr12	54639001	54640000	15	-	hypomethylated	-0.0705832	9.94358
chr12	54726001	54727000	19	ENSSSCG00000017930	hypermethylated	0.0386755	8.32204
chr12	55001001	55002000	36	ENSSSCG00000030263	hypermethylated	0.0522883	12.5215
chr12	55031001	55032000	70	ENSSSCG00000027897	hypermethylated	0.0736284	7.41637
chr12	55048001	55049000	23	-	hypomethylated	-0.082329	9.15313
chr12	55071001	55072000	70	ENSSSCG00000024740	hypermethylated	0.0434594	7.21151
chr12	55224001	55225000	21	ENSSSCG00000017950	hypomethylated	-0.188056	9.43289
chr12	55239001	55240000	12	-	hypomethylated	-0.0956398	25.9413
chr12	55243001	55244000	63	ENSSSCG00000017951	hypermethylated	0.0474298	14.5638
chr12	55559001	55560000	14	ENSSSCG00000017968	hypomethylated	-0.0553164	7.34091
chr12	55819001	55820000	28	-	hypomethylated	-0.0967051	7.00845
chr12	55854001	55855000	7	ENSSSCG00000017983	hypermethylated	0.0891538	7.94858
chr12	56374001	56375000	41	ENSSSCG00000027341	hypomethylated	-0.165952	8.41539
chr12	56870001	56871000	56	-	hypermethylated	0.0396738	9.56185
chr12	57759001	57760000	5	-	hypomethylated	-0.158643	13.9264
chr12	58386001	58387000	18	-	hypermethylated	0.0815679	7.17642
chr12	58617001	58618000	33	ENSSSCG00000024467	hypermethylated	0.0600568	7.4624
chr12	58924001	58925000	50	-	hypermethylated	0.0517186	11.1768
chr12	59255001	59256000	13	ENSSSCG00000018014	hypomethylated	-0.0526877	8.77935
chr12	59486001	59487000	30	-	hypermethylated	0.0726086	8.61124
chr12	59549001	59550000	32	-	hypomethylated	-0.111152	7.41511
chr12	59904001	59905000	11	-	hypomethylated	-0.103291	7.32366
chr12	59905001	59906000	13	-	hypomethylated	-0.0413949	7.13175
chr12	60001001	60002000	15	-	hypomethylated	-0.0832767	7.19799
chr12	60020001	60021000	43	-	hypermethylated	0.0505311	8.19428
chr12	60096001	60097000	79	ENSSSCG00000028465	hypermethylated	0.0827896	8.88159
chr12	60165001	60166000	72	-	hypermethylated	0.0671117	7.28347
chr12	60512001	60513000	21	-	hypomethylated	-0.0771314	10.1161
chr12	60739001	60740000	37	-	hypermethylated	0.0549395	9.05293
chr12	60920001	60921000	25	-	hypermethylated	0.0601592	7.75361
chr12	61532001	61533000	34	-	hypomethylated	-0.121945	13.8289
chr12	61757001	61758000	19	-	hypomethylated	-0.0692558	8.23
chr12	61958001	61959000	37	-	hypermethylated	0.0969492	11.3
chr12	62239001	62240000	23	ENSSSCG00000021252	hypomethylated	-0.0727594	7.16413
chr12	62371001	62372000	28	ENSSSCG00000018035	hypomethylated	-0.0611999	8.7639
chr12	62631001	62632000	69	-	hypermethylated	0.0595347	14.0955
chr12	62632001	62633000	37	-	hypermethylated	0.0595481	7.02557
chr12	62920001	62921000	53	ENSSSCG00000018049	hypermethylated	0.0538816	9.28798
chr12	63123001	63124000	24	ENSSSCG00000018053	hypomethylated	-0.137105	9.20987
chr12	63427001	63428000	23	-	hypomethylated	-0.109984	7.42617
chr13	1205001	1206000	6	ENSSSCG00000011183	hypermethylated	0.132459	7.9181
chr13	1278001	1279000	8	-	hypermethylated	0.0997766	7.5458
chr13	1784001	1785000	5	-	hypermethylated	0.110132	7.57656
chr13	2082001	2083000	30	ENSSSCG00000021505	hypermethylated	0.216221	7.14764
chr13	3591001	3592000	13	ENSSSCG00000011197	hypomethylated	-0.0615919	8.62697
chr13	3691001	3692000	25	-	hypomethylated	-0.0894995	10.5894
chr13	4351001	4352000	9	-	hypomethylated	-0.138161	12.0774
chr13	4537001	4538000	8	ENSSSCG00000011199	hypomethylated	-0.133232	10.1053
chr13	6312001	6313000	9	-	hypomethylated	-0.151487	7.84864
chr13	9712001	9713000	14	ENSSSCG00000011208	hypomethylated	-0.132497	8.21215
chr13	10588001	10589000	6	-	hypomethylated	-0.0282635	9.0147
chr13	11009001	11010000	13	-	hypermethylated	0.124725	7.57847
chr13	11316001	11317000	18	-	hypomethylated	-0.101224	8.36304
chr13	11500001	11501000	4	-	hypomethylated	-0.126927	9.89852
chr13	11504001	11505000	16	-	hypomethylated	-0.118984	7.57105
chr13	12636001	12637000	19	-	hypomethylated	-0.0843031	7.62837
chr13	13060001	13061000	17	-	hypomethylated	-0.0363525	7.54811
chr13	14909001	14910000	7	-	hypomethylated	-0.0958487	15.6134
chr13	16008001	16009000	11	-	hypomethylated	-0.116099	19.626
chr13	16389001	16390000	8	-	hypomethylated	-0.184166	8.66166
chr13	16475001	16476000	11	ENSSSCG00000028258	hypomethylated	-0.113957	11.665
chr13	16594001	16595000	8	-	hypermethylated	0.104918	7.75556
chr13	17281001	17282000	1	-	hypermethylated	0.231376	13.345
chr13	17499001	17500000	6	-	hypomethylated	-0.0770214	7.84388
chr13	17685001	17686000	5	-	hypermethylated	0.0799133	8.82381
chr13	17885001	17886000	4	ENSSSCG00000024265	hypermethylated	0.188594	13.4122
chr13	18383001	18384000	2	-	hypermethylated	0.153655	12.5324
chr13	19470001	19471000	3	-	hypomethylated	-0.103762	8.36204
chr13	19688001	19689000	7	ENSSSCG00000011229	hypermethylated	0.0942587	8.36555
chr13	19791001	19792000	6	-	hypermethylated	0.0478383	7.35329
chr13	19843001	19844000	8	ENSSSCG00000011230	hypermethylated	0.210342	7.43083
chr13	20552001	20553000	40	-	hypomethylated	-0.101768	7.45548
chr13	20840001	20841000	7	-	hypomethylated	-0.0866651	11.7767
chr13	21000001	21001000	7	ENSSSCG00000011236	hypomethylated	-0.108086	7.25512
chr13	21042001	21043000	11	ENSSSCG00000011236	hypermethylated	0.0387406	8.26984
chr13	21148001	21149000	11	-	hypomethylated	-0.133335	8.69987
chr13	22135001	22136000	5	-	hypomethylated	-0.12685	8.16429
chr13	22144001	22145000	6	-	hypomethylated	-0.1123	7.3023
chr13	22203001	22204000	2	-	hypermethylated	0.158775	10.4021
chr13	22827001	22828000	7	ENSSSCG00000011238	hypermethylated	0.212423	7.93131
chr13	23877001	23878000	7	-	hypomethylated	-0.184175	7.36859
chr13	24097001	24098000	5	ENSSSCG00000011243	hypermethylated	0.212966	7.95423
chr13	24362001	24363000	4	ENSSSCG00000011245	hypomethylated	-0.0905943	7.43972
chr13	24692001	24693000	19	ENSSSCG00000030516	hypomethylated	-0.0796512	7.15691
chr13	25128001	25129000	12	ENSSSCG00000011249	hypermethylated	0.0856682	19.234
chr13	25349001	25350000	13	ENSSSCG00000011254	hypomethylated	-0.10004	15.1999
chr13	25999001	26000000	6	ENSSSCG00000011261	hypomethylated	-0.111494	13.0482
chr13	26303001	26304000	9	ENSSSCG00000029708	hypomethylated	-0.210867	7.99736
chr13	26462001	26463000	11	ENSSSCG00000011267	hypomethylated	-0.0846006	9.78728
chr13	27609001	27610000	12	-	hypomethylated	-0.130435	7.70833
chr13	27620001	27621000	3	ENSSSCG00000011274	hypomethylated	-0.140097	7.71177
chr13	27981001	27982000	6	ENSSSCG00000027268	hypermethylated	0.135881	8.12179
chr13	28127001	28128000	8	ENSSSCG00000025857	hypomethylated	-0.090169	9.16992
chr13	28158001	28159000	5	ENSSSCG00000025961	hypomethylated	-0.0632453	13.9414
chr13	28160001	28161000	9	-	hypermethylated	0.12613	10.3484
chr13	29706001	29707000	18	ENSSSCG00000011296	hypomethylated	-0.0785374	8.86074
chr13	29910001	29911000	5	-	hypermethylated	0.0929463	7.4412
chr13	30201001	30202000	6	-	hypermethylated	0.154258	11.847
chr13	30608001	30609000	18	ENSSSCG00000024556	hypomethylated	-0.0431328	8.78219
chr13	31570001	31571000	23	ENSSSCG00000011312	hypomethylated	-0.166678	10.4001
chr13	32054001	32055000	24	-	hypomethylated	-0.0753008	9.84541
chr13	32579001	32580000	32	ENSSSCG00000029879	hypomethylated	-0.0803455	9.91025
chr13	33714001	33715000	8	ENSSSCG00000011340	hypomethylated	-0.0963934	17.0672
chr13	33836001	33837000	13	ENSSSCG00000011340	hypomethylated	-0.0488782	10.1698
chr13	34067001	34068000	17	-	hypermethylated	0.0838621	16.3861
chr13	34296001	34297000	11	ENSSSCG00000011347	hypomethylated	-0.0702026	7.25187
chr13	34483001	34484000	15	ENSSSCG00000011353	hypomethylated	-0.114226	7.42816
chr13	35167001	35168000	11	-	hypomethylated	-0.0423123	7.18183
chr13	35717001	35718000	24	ENSSSCG00000011394	hypomethylated	-0.0718452	7.41585
chr13	36671001	36672000	8	ENSSSCG00000011416	hypomethylated	-0.0921578	7.34675
chr13	36965001	36966000	6	-	hypomethylated	-0.159904	8.69579
chr13	37590001	37591000	16	ENSSSCG00000011433	hypomethylated	-0.134483	7.95356
chr13	38018001	38019000	11	ENSSSCG00000011449	hypomethylated	-0.063069	7.6178
chr13	38421001	38422000	34	ENSSSCG00000021408	hypermethylated	0.0590658	7.36409
chr13	38474001	38475000	19	ENSSSCG00000022616	hypomethylated	-0.101911	14.9977
chr13	38607001	38608000	16	-	hypermethylated	0.0907745	8.51355
chr13	38875001	38876000	9	-	hypomethylated	-0.276076	15.1618
chr13	38948001	38949000	12	ENSSSCG00000011455	hypermethylated	0.0801699	7.99398
chr13	39043001	39044000	8	ENSSSCG00000011458	hypomethylated	-0.137365	7.85101
chr13	39100001	39101000	5	-	hypermethylated	0.140015	8.60869
chr13	39194001	39195000	14	-	hypomethylated	-0.105166	7.03544
chr13	39907001	39908000	10	ENSSSCG00000022522	hypomethylated	-0.122907	8.91782
chr13	41952001	41953000	6	-	hypomethylated	-0.0662921	7.80007
chr13	42229001	42230000	26	-	hypomethylated	-0.0914991	7.09646
chr13	43002001	43003000	13	-	hypomethylated	-0.101115	7.7015
chr13	43653001	43654000	7	-	hypermethylated	0.176613	9.81633
chr13	44126001	44127000	6	ENSSSCG00000025881	hypomethylated	-0.0879536	7.55926
chr13	45188001	45189000	8	-	hypomethylated	-0.124135	9.38794
chr13	46032001	46033000	5	-	hypermethylated	0.160911	7.45014
chr13	47204001	47205000	20	-	hypomethylated	-0.0638368	7.57868
chr13	47287001	47288000	6	-	hypermethylated	0.208091	9.39294
chr13	48208001	48209000	10	ENSSSCG00000011489	hypomethylated	-0.146859	8.83471
chr13	48554001	48555000	3	-	hypermethylated	0.209044	8.58218
chr13	48583001	48584000	11	-	hypomethylated	-0.124689	11.0986
chr13	49380001	49381000	14	ENSSSCG00000027617	hypomethylated	-0.152506	9.32287
chr13	49864001	49865000	8	-	hypomethylated	-0.204867	56.4348
chr13	50298001	50299000	6	-	hypermethylated	0.14291	12.2289
chr13	52333001	52334000	9	-	hypomethylated	-0.132235	11.8616
chr13	52657001	52658000	6	ENSSSCG00000011499	hypermethylated	0.0421059	7.55846
chr13	53529001	53530000	13	-	hypomethylated	-0.125488	7.52878
chr13	55396001	55397000	7	-	hypomethylated	-0.102687	7.52155
chr13	55684001	55685000	20	ENSSSCG00000011508	hypomethylated	-0.158219	10.0103
chr13	55733001	55734000	8	ENSSSCG00000028311;ENSSSCG00000011511	hypomethylated	-0.0779892	12.1055
chr13	56618001	56619000	21	ENSSSCG00000011514	hypermethylated	0.0526867	7.61228
chr13	57977001	57978000	9	ENSSSCG00000011515;ENSSSCG00000027675	hypermethylated	0.132487	11.6731
chr13	58121001	58122000	12	-	hypomethylated	-0.0595602	7.68433
chr13	58844001	58845000	7	-	hypomethylated	-0.111145	8.23157
chr13	59344001	59345000	17	-	hypomethylated	-0.107509	8.42076
chr13	59354001	59355000	11	-	hypomethylated	-0.0685343	7.024
chr13	59368001	59369000	9	-	hypomethylated	-0.169524	16.4916
chr13	60546001	60547000	15	-	hypomethylated	-0.0957409	7.49862
chr13	61074001	61075000	5	-	hypermethylated	0.092237	9.36958
chr13	61548001	61549000	7	-	hypomethylated	-0.151761	22.7083
chr13	61903001	61904000	9	-	hypomethylated	-0.130552	8.29422
chr13	62538001	62539000	2	-	hypomethylated	-0.152642	14.2141
chr13	63676001	63677000	2	-	hypermethylated	0.13328	8.30347
chr13	63936001	63937000	5	-	hypomethylated	-0.125262	7.70663
chr13	63992001	63993000	10	-	hypermethylated	0.172192	8.15427
chr13	64102001	64103000	8	-	hypomethylated	-0.162678	10.953
chr13	66866001	66867000	4	-	hypomethylated	-0.156346	9.43505
chr13	67296001	67297000	17	ENSSSCG00000011532	hypomethylated	-0.145933	8.66583
chr13	68425001	68426000	5	-	hypomethylated	-0.0899663	8.9866
chr13	69704001	69705000	5	-	hypermethylated	0.114286	11.1647
chr13	70490001	70491000	1	-	hypermethylated	0.222211	7.71985
chr13	71007001	71008000	8	ENSSSCG00000023891	hypomethylated	-0.109068	15.3114
chr13	72531001	72532000	14	-	hypermethylated	0.0695697	8.0726
chr13	72713001	72714000	10	-	hypermethylated	0.142066	7.07373
chr13	72900001	72901000	10	ENSSSCG00000011540	hypermethylated	0.0804535	19.5712
chr13	73071001	73072000	18	ENSSSCG00000011551	hypomethylated	-0.182921	8.15947
chr13	73439001	73440000	11	-	hypomethylated	-0.207037	8.1186
chr13	73490001	73491000	16	ENSSSCG00000011569	hypermethylated	0.0406893	7.01501
chr13	74936001	74937000	8	-	hypomethylated	-0.104316	7.27711
chr13	75040001	75041000	14	-	hypomethylated	-0.0688736	9.10142
chr13	75182001	75183000	16	ENSSSCG00000011578	hypomethylated	-0.086159	7.08957
chr13	75415001	75416000	8	ENSSSCG00000023225	hypomethylated	-0.0725349	7.56963
chr13	76124001	76125000	16	ENSSSCG00000011589	hypomethylated	-0.0870589	7.22859
chr13	76248001	76249000	43	-	hypermethylated	0.0722543	8.95989
chr13	77401001	77402000	7	-	hypomethylated	-0.118739	8.22106
chr13	77947001	77948000		-	hypermethylated	0.0610129	7.70047
chr13	78137001	78138000	12	-	hypomethylated	-0.234499	7.47321
chr13	78258001	78259000	15	ENSSSCG00000011609	hypermethylated	0.102937	8.57546
chr13	78626001	78627000	12	ENSSSCG00000011610	hypomethylated	-0.186975	8.1159
chr13	78760001	78761000	22	-	hypomethylated	-0.16034	9.46812
chr13	79180001	79181000	22	-	hypomethylated	-0.101322	10.3157
chr13	79393001	79394000	9	ENSSSCG00000011611	hypomethylated	-0.0880668	8.39425
chr13	80337001	80338000	13	-	hypermethylated	0.150304	21.8241
chr13	80440001	80441000	18	-	hypomethylated	-0.131003	7.14856
chr13	80743001	80744000	9	-	hypomethylated	-0.0622336	14.722
chr13	80926001	80927000	91	ENSSSCG00000011625	hypermethylated	0.054443	8.7235
chr13	81014001	81015000	9	ENSSSCG00000011627	hypermethylated	0.0574233	7.1002
chr13	81217001	81218000	9	ENSSSCG00000011628	hypermethylated	0.117761	21.6631
chr13	81238001	81239000	3	ENSSSCG00000011628	hypermethylated	0.126061	11.0942
chr13	81669001	81670000	6	-	hypomethylated	-0.0911865	8.19093
chr13	82679001	82680000	9	-	hypermethylated	0.116035	10.246
chr13	82716001	82717000	5	-	hypermethylated	0.108517	12.6281
chr13	82941001	82942000		-	hypermethylated	0.114723	9.90264
chr13	83058001	83059000	15	-	hypomethylated	-0.243607	8.45664
chr13	83180001	83181000	11	ENSSSCG00000011645	hypomethylated	-0.0853363	11.156
chr13	83187001	83188000	4	ENSSSCG00000011645	hypermethylated	0.121269	7.06785
chr13	83317001	83318000	12	-	hypomethylated	-0.141501	7.61679
chr13	83391001	83392000	1	-	hypermethylated	0.183718	7.04526
chr13	83898001	83899000	4	-	hypermethylated	0.108029	7.70051
chr13	85629001	85630000	23	-	hypermethylated	0.170723	9.03773
chr13	85791001	85792000	13	-	hypermethylated	0.0561198	8.64396
chr13	87173001	87174000	7	ENSSSCG00000021203	hypermethylated	0.0898635	11.1614
chr13	87524001	87525000	15	-	hypermethylated	0.160075	9.41612
chr13	88441001	88442000	9	-	hypermethylated	0.190888	8.79771
chr13	88706001	88707000	13	-	hypomethylated	-0.173042	8.67167
chr13	88963001	88964000	2	-	hypermethylated	0.186561	10.587
chr13	89202001	89203000	4	ENSSSCG00000011666	hypomethylated	-0.0974391	12.6398
chr13	89304001	89305000	13	-	hypermethylated	0.0686865	7.29695
chr13	89796001	89797000	10	-	hypomethylated	-0.0990997	9.99922
chr13	90439001	90440000	6	ENSSSCG00000011675	hypomethylated	-0.119034	8.2181
chr13	90563001	90564000	5	-	hypomethylated	-0.130468	7.30975
chr13	90684001	90685000	11	-	hypomethylated	-0.109795	7.05083
chr13	90724001	90725000	13	-	hypomethylated	-0.0835435	7.10394
chr13	91232001	91233000	5	ENSSSCG00000011681;ENSSSCG00000011680	hypomethylated	-0.177873	11.5109
chr13	91736001	91737000	18	ENSSSCG00000022733	hypomethylated	-0.0620203	7.64333
chr13	92297001	92298000	10	-	hypermethylated	0.0941278	15.2904
chr13	94179001	94180000	5	ENSSSCG00000011689	hypomethylated	-0.108486	7.72223
chr13	97086001	97087000	3	-	hypermethylated	0.140913	8.24333
chr13	97149001	97150000	16	-	hypermethylated	0.0845924	11.7941
chr13	97317001	97318000	6	ENSSSCG00000025293	hypomethylated	-0.0492089	7.09555
chr13	97756001	97757000	8	ENSSSCG00000011704	hypermethylated	0.126146	7.08791
chr13	99341001	99342000	13	-	hypomethylated	-0.16203	7.98437
chr13	101308001	101309000	18	-	hypomethylated	-0.131414	8.57652
chr13	102053001	102054000	8	-	hypomethylated	-0.112305	7.11793
chr13	102621001	102622000	2	-	hypermethylated	0.188757	24.8908
chr13	102976001	102977000	27	-	hypomethylated	-0.0579232	7.63808
chr13	103479001	103480000	4	ENSSSCG00000026718	hypomethylated	-0.0470235	8.15735
chr13	103719001	103720000	20	ENSSSCG00000025316	hypermethylated	0.0526055	10.4802
chr13	104598001	104599000	4	-	hypermethylated	0.103963	7.54569
chr13	104769001	104770000	4	-	hypomethylated	-0.101454	10.0611
chr13	104957001	104958000	9	ENSSSCG00000026579	hypomethylated	-0.0716368	7.28533
chr13	105124001	105125000	11	-	hypomethylated	-0.152233	7.30275
chr13	106294001	106295000	5	-	hypermethylated	0.215194	9.92546
chr13	107721001	107722000	2	-	hypermethylated	0.0742393	7.45499
chr13	108606001	108607000	15	-	hypomethylated	-0.13269	12.4188
chr13	109512001	109513000	2	-	hypermethylated	0.147292	9.58382
chr13	109951001	109952000	6	-	hypermethylated	0.189975	9.86074
chr13	111043001	111044000	20	-	hypermethylated	0.127862	13.038
chr13	112123001	112124000	1	-	hypermethylated	0.135767	8.89185
chr13	112352001	112353000	4	-	hypermethylated	0.115668	7.89656
chr13	114223001	114224000	4	-	hypermethylated	0.186051	7.42623
chr13	116194001	116195000	10	-	hypomethylated	-0.213613	7.66159
chr13	116197001	116198000	3	-	hypermethylated	0.192782	7.92698
chr13	116291001	116292000	15	-	hypermethylated	0.0810078	7.88042
chr13	116826001	116827000	13	-	hypomethylated	-0.169184	7.17452
chr13	116919001	116920000	11	-	hypomethylated	-0.134526	8.473
chr13	117183001	117184000	33	-	hypermethylated	0.0922744	8.42911
chr13	117245001	117246000	14	ENSSSCG00000023679	hypomethylated	-0.0805135	7.43603
chr13	117259001	117260000	15	-	hypermethylated	0.0881812	9.02637
chr13	117565001	117566000	3	ENSSSCG00000030467	hypomethylated	-0.0975458	7.34818
chr13	117578001	117579000	6	ENSSSCG00000030467	hypermethylated	0.105372	9.75414
chr13	117755001	117756000	10	-	hypermethylated	0.154148	8.03107
chr13	117940001	117941000	5	ENSSSCG00000011746	hypermethylated	0.123038	15.5604
chr13	117996001	117997000	17	ENSSSCG00000011748	hypomethylated	-0.13202	11.0002
chr13	118056001	118057000	4	ENSSSCG00000011748	hypermethylated	0.0933132	10.9115
chr13	118189001	118190000	7	-	hypermethylated	0.103485	9.34379
chr13	118377001	118378000	8	-	hypermethylated	0.216412	9.22314
chr13	119234001	119235000	1	ENSSSCG00000011750	hypermethylated	0.195228	7.66721
chr13	119861001	119862000	5	-	hypermethylated	0.100623	7.90923
chr13	119892001	119893000		-	hypermethylated	0.150577	9.38102
chr13	121301001	121302000	3	-	hypermethylated	0.119016	13.3936
chr13	122218001	122219000	11	-	hypomethylated	-0.163597	9.06672
chr13	122787001	122788000	4	-	hypermethylated	0.146954	8.44762
chr13	123395001	123396000	9	-	hypermethylated	0.0906413	7.11234
chr13	124510001	124511000	11	-	hypermethylated	0.14863	7.50832
chr13	124769001	124770000	6	-	hypermethylated	0.0948398	8.48898
chr13	125520001	125521000	4	-	hypermethylated	0.0788389	7.5493
chr13	125783001	125784000	2	-	hypermethylated	0.0974296	9.4051
chr13	125938001	125939000	4	-	hypermethylated	0.14232	9.14104
chr13	126251001	126252000	8	-	hypomethylated	-0.0649189	8.45092
chr13	126807001	126808000	8	ENSSSCG00000025738	hypomethylated	-0.0637285	7.09657
chr13	127328001	127329000	3	-	hypermethylated	0.0772802	7.96299
chr13	127331001	127332000	3	-	hypomethylated	-0.113006	9.0845
chr13	128100001	128101000	4	ENSSSCG00000011769	hypomethylated	-0.10095	9.38792
chr13	128178001	128179000	14	-	hypomethylated	-0.0589541	7.21132
chr13	128936001	128937000	8	-	hypermethylated	0.0917972	9.93332
chr13	129453001	129454000	8	-	hypomethylated	-0.116938	7.11741
chr13	129788001	129789000	1	-	hypermethylated	0.11251	10.9925
chr13	130055001	130056000	13	-	hypermethylated	0.0662142	11.938
chr13	131319001	131320000	15	ENSSSCG00000011782	hypomethylated	-0.0668175	7.32481
chr13	131345001	131346000	16	ENSSSCG00000011782	hypomethylated	-0.0973448	10.9351
chr13	131456001	131457000	13	-	hypomethylated	-0.0996714	7.09714
chr13	131646001	131647000	11	ENSSSCG00000030255	hypermethylated	0.0920436	7.95246
chr13	131960001	131961000	16	ENSSSCG00000026516	hypomethylated	-0.103595	8.48844
chr13	132028001	132029000	12	-	hypomethylated	-0.0554231	8.02497
chr13	132063001	132064000	23	-	hypomethylated	-0.11956	9.03106
chr13	132078001	132079000	11	-	hypomethylated	-0.124684	8.28961
chr13	132911001	132912000	22	ENSSSCG00000025921	hypomethylated	-0.0866807	8.75528
chr13	132978001	132979000	12	ENSSSCG00000011794	hypermethylated	0.195104	8.61595
chr13	133043001	133044000	25	ENSSSCG00000011795	hypomethylated	-0.0802112	8.77989
chr13	133341001	133342000	19	ENSSSCG00000029935	hypomethylated	-0.139366	7.62859
chr13	134674001	134675000	10	ENSSSCG00000011810	hypomethylated	-0.0833478	8.21164
chr13	135753001	135754000	12	-	hypomethylated	-0.0911375	7.27455
chr13	136055001	136056000	5	-	hypomethylated	-0.107877	8.37639
chr13	137266001	137267000	10	-	hypomethylated	-0.0665339	7.02731
chr13	139632001	139633000	13	-	hypomethylated	-0.104903	7.68493
chr13	139893001	139894000	11	ENSSSCG00000026260	hypomethylated	-0.125357	7.91627
chr13	139996001	139997000	6	ENSSSCG00000011821	hypomethylated	-0.12742	9.70498
chr13	140141001	140142000	13	-	hypomethylated	-0.136196	7.85221
chr13	140142001	140143000	16	-	hypomethylated	-0.103438	10.7673
chr13	140157001	140158000	7	-	hypermethylated	0.175075	7.30434
chr13	140210001	140211000	4	ENSSSCG00000011822	hypermethylated	0.18477	12.8387
chr13	140536001	140537000	15	-	hypomethylated	-0.124185	7.43492
chr13	140564001	140565000	62	-	hypomethylated	-0.172838	7.71012
chr13	140611001	140612000	16	-	hypomethylated	-0.180252	7.30123
chr13	140778001	140779000	14	-	hypomethylated	-0.102253	8.63712
chr13	141227001	141228000	20	ENSSSCG00000011827	hypomethylated	-0.111871	8.44218
chr13	141744001	141745000	32	-	hypermethylated	0.0473538	7.1671
chr13	142229001	142230000	18	-	hypomethylated	-0.140039	7.73237
chr13	142282001	142283000	9	-	hypermethylated	0.118974	7.26639
chr13	143026001	143027000	9	ENSSSCG00000011843	hypomethylated	-0.104663	9.12562
chr13	144035001	144036000	4	ENSSSCG00000011854	hypermethylated	0.0964063	8.74504
chr13	144258001	144259000	16	ENSSSCG00000011857	hypomethylated	-0.108524	8.60707
chr13	145350001	145351000	7	ENSSSCG00000021656	hypermethylated	0.0721559	8.33666
chr13	145560001	145561000	6	ENSSSCG00000021656	hypermethylated	0.0682309	11.3669
chr13	145867001	145868000	11	-	hypomethylated	-0.088713	8.8303
chr13	146452001	146453000	26	-	hypomethylated	-0.065179	7.17408
chr13	146503001	146504000	21	-	hypomethylated	-0.131188	7.57587
chr13	146523001	146524000	20	-	hypomethylated	-0.0575145	9.51822
chr13	146676001	146677000	18	ENSSSCG00000027952	hypermethylated	0.104537	7.02178
chr13	146803001	146804000	13	-	hypomethylated	-0.1761	11.7957
chr13	146882001	146883000	18	ENSSSCG00000011870	hypomethylated	-0.0739185	7.3362
chr13	147305001	147306000	11	ENSSSCG00000011872	hypermethylated	0.105526	8.50172
chr13	147737001	147738000	3	ENSSSCG00000026990	hypomethylated	-0.111176	7.51494
chr13	148063001	148064000	4	ENSSSCG00000011877	hypomethylated	-0.0971908	14.1376
chr13	148317001	148318000	20	ENSSSCG00000011881	hypermethylated	0.0607197	7.16132
chr13	148440001	148441000	9	ENSSSCG00000011882	hypermethylated	0.10097	11.147
chr13	149661001	149662000	4	ENSSSCG00000011889	hypomethylated	-0.183779	11.4179
chr13	149849001	149850000	10	ENSSSCG00000011892	hypomethylated	-0.0728748	14.4084
chr13	149856001	149857000	5	ENSSSCG00000011892	hypomethylated	-0.167927	12.7518
chr13	149937001	149938000	9	ENSSSCG00000011894	hypermethylated	0.0662934	7.4485
chr13	150318001	150319000	8	ENSSSCG00000011904	hypomethylated	-0.0750171	8.11251
chr13	150361001	150362000	8	-	hypomethylated	-0.142104	8.60634
chr13	150602001	150603000	2	ENSSSCG00000011906	hypermethylated	0.131878	8.12674
chr13	151284001	151285000	31	-	hypomethylated	-0.0861697	9.31738
chr13	151686001	151687000	2	-	hypermethylated	0.158085	7.50619
chr13	152043001	152044000	2	-	hypermethylated	0.0640464	10.5516
chr13	154953001	154954000	9	-	hypomethylated	-0.0472188	7.53922
chr13	155055001	155056000	4	-	hypomethylated	-0.151347	9.49602
chr13	156269001	156270000	11	-	hypermethylated	0.086004	7.27162
chr13	156301001	156302000	14	-	hypomethylated	-0.0644287	7.94075
chr13	156444001	156445000	15	-	hypomethylated	-0.0831689	7.25914
chr13	156799001	156800000	15	ENSSSCG00000011928	hypomethylated	-0.12568	16.0876
chr13	157337001	157338000	6	ENSSSCG00000025721	hypomethylated	-0.153028	11.6422
chr13	157883001	157884000	2	-	hypermethylated	0.18867	7.12449
chr13	158065001	158066000	6	-	hypermethylated	0.149615	13.143
chr13	158936001	158937000	5	-	hypermethylated	0.131434	15.8777
chr13	159114001	159115000	16	-	hypomethylated	-0.0474575	9.93495
chr13	159806001	159807000	18	-	hypermethylated	0.137399	8.91553
chr13	159958001	159959000	5	ENSSSCG00000011940	hypermethylated	0.159158	7.21226
chr13	160640001	160641000	10	-	hypomethylated	-0.0427827	7.03158
chr13	160985001	160986000	9	-	hypomethylated	-0.0906303	7.00882
chr13	161032001	161033000	5	-	hypermethylated	0.0959412	10.0179
chr13	163406001	163407000	12	-	hypomethylated	-0.109588	9.8976
chr13	164525001	164526000	8	-	hypomethylated	-0.105586	8.60848
chr13	165475001	165476000	3	-	hypomethylated	-0.19268	7.91678
chr13	165686001	165687000	2	-	hypermethylated	0.117597	7.10739
chr13	166339001	166340000	7	-	hypermethylated	0.12409	12.5943
chr13	166673001	166674000	6	-	hypermethylated	0.115497	8.41921
chr13	166931001	166932000	7	ENSSSCG00000011953	hypermethylated	0.082132	8.80297
chr13	167283001	167284000	17	-	hypomethylated	-0.0894087	9.8627
chr13	167334001	167335000		-	hypermethylated	0.140926	8.12451
chr13	169991001	169992000	3	-	hypermethylated	0.141087	7.50352
chr13	170083001	170084000	6	-	hypermethylated	0.101831	7.48457
chr13	170835001	170836000	2	-	hypermethylated	0.0893712	16.9532
chr13	171450001	171451000	3	-	hypermethylated	0.147329	7.61992
chr13	174050001	174051000	5	-	hypermethylated	0.042383	10.3471
chr13	174553001	174554000	16	-	hypermethylated	0.0664838	9.62946
chr13	175595001	175596000	2	-	hypermethylated	0.097002	7.95143
chr13	176114001	176115000	4	-	hypermethylated	0.090555	10.3909
chr13	177191001	177192000	7	-	hypermethylated	0.106254	9.62396
chr13	178695001	178696000	6	-	hypomethylated	-0.143765	12.6243
chr13	180652001	180653000	3	-	hypomethylated	-0.153183	7.56688
chr13	182790001	182791000		-	hypomethylated	-0.140017	15.1187
chr13	185776001	185777000	16	-	hypomethylated	-0.142269	7.26248
chr13	185951001	185952000	2	-	hypomethylated	-0.142683	7.47648
chr13	187220001	187221000	3	-	hypomethylated	-0.0598765	7.07745
chr13	188082001	188083000	4	-	hypomethylated	-0.175337	10.3542
chr13	188223001	188224000	16	-	hypomethylated	-0.0520214	8.53916
chr13	188611001	188612000	3	-	hypomethylated	-0.113177	8.40607
chr13	188886001	188887000	10	-	hypomethylated	-0.131765	7.02831
chr13	189187001	189188000	7	-	hypermethylated	0.0855882	14.696
chr13	190058001	190059000	8	-	hypomethylated	-0.103127	9.13732
chr13	190908001	190909000	19	ENSSSCG00000024623	hypermethylated	0.0416708	9.53068
chr13	191392001	191393000	6	-	hypomethylated	-0.112346	7.72463
chr13	191405001	191406000	14	-	hypomethylated	-0.0983027	7.39765
chr13	191512001	191513000	11	-	hypomethylated	-0.103798	7.41712
chr13	192261001	192262000	10	-	hypermethylated	0.160633	13.6081
chr13	192717001	192718000	12	-	hypomethylated	-0.0892735	8.76749
chr13	193013001	193014000	1	ENSSSCG00000012019	hypermethylated	0.177181	23.1845
chr13	193601001	193602000	2	-	hypermethylated	0.132451	7.43363
chr13	193699001	193700000	19	-	hypermethylated	0.0664682	7.93937
chr13	194188001	194189000	7	-	hypomethylated	-0.108109	11.1905
chr13	196915001	196916000	14	-	hypomethylated	-0.0870235	7.92642
chr13	197025001	197026000	7	-	hypermethylated	0.0736973	13.585
chr13	198904001	198905000	6	-	hypermethylated	0.0777482	8.73415
chr13	199340001	199341000	10	ENSSSCG00000012022	hypomethylated	-0.098674	13.5144
chr13	199418001	199419000	10	ENSSSCG00000012022	hypomethylated	-0.122124	7.69285
chr13	199513001	199514000	11	ENSSSCG00000012022	hypomethylated	-0.0870997	7.04137
chr13	201316001	201317000	9	-	hypomethylated	-0.128629	9.45262
chr13	203370001	203371000	4	-	hypermethylated	0.174911	11.6216
chr13	203889001	203890000	7	-	hypermethylated	0.0763532	7.96206
chr13	204148001	204149000	9	-	hypomethylated	-0.0617199	7.77583
chr13	204197001	204198000	13	-	hypomethylated	-0.103686	9.68752
chr13	204278001	204279000	2	-	hypomethylated	-0.0951521	9.62634
chr13	205740001	205741000	30	-	hypermethylated	0.0642019	12.7185
chr13	205916001	205917000	24	-	hypomethylated	-0.0856928	7.04224
chr13	205919001	205920000	22	ENSSSCG00000029392	hypomethylated	-0.0713372	9.10203
chr13	205962001	205963000	17	ENSSSCG00000029392	hypomethylated	-0.108992	11.1834
chr13	207166001	207167000	6	-	hypermethylated	0.117911	7.00633
chr13	207292001	207293000	21	-	hypomethylated	-0.0909698	9.14831
chr13	207516001	207517000	18	-	hypomethylated	-0.13225	12.8705
chr13	207636001	207637000	11	-	hypomethylated	-0.0840491	7.32329
chr13	207724001	207725000	17	-	hypomethylated	-0.0890092	8.66527
chr13	207987001	207988000	21	-	hypomethylated	-0.0735921	7.52069
chr13	208053001	208054000	20	-	hypomethylated	-0.0701113	7.01313
chr13	208432001	208433000	20	-	hypermethylated	0.0562908	12.5417
chr13	208667001	208668000	6	-	hypomethylated	-0.0952104	7.30154
chr13	209081001	209082000	8	-	hypomethylated	-0.0804901	11.4524
chr13	209246001	209247000	14	-	hypermethylated	0.0479744	7.29426
chr13	209681001	209682000	7	-	hypomethylated	-0.112928	12.1388
chr13	209725001	209726000	20	ENSSSCG00000028883	hypomethylated	-0.0937586	7.29705
chr13	209887001	209888000	31	ENSSSCG00000012054	hypomethylated	-0.0597395	7.18378
chr13	210075001	210076000	84	ENSSSCG00000012056	hypomethylated	-0.209889	8.88534
chr13	210160001	210161000	25	-	hypomethylated	-0.09657	7.57589
chr13	210538001	210539000	13	ENSSSCG00000012059	hypomethylated	-0.0853475	11.6433
chr13	210700001	210701000	18	-	hypermethylated	0.042644	7.42557
chr13	210743001	210744000	14	-	hypomethylated	-0.171315	8.91418
chr13	211259001	211260000	19	-	hypermethylated	0.19386	7.87242
chr13	211820001	211821000	7	-	hypomethylated	-0.171437	7.79274
chr13	211940001	211941000	17	-	hypomethylated	-0.140992	8.91167
chr13	211973001	211974000	17	-	hypomethylated	-0.11488	8.66469
chr13	212027001	212028000	18	-	hypomethylated	-0.131304	11.2319
chr13	212398001	212399000	16	-	hypomethylated	-0.0575497	11.9589
chr13	212418001	212419000	21	-	hypomethylated	-0.0342521	8.07399
chr13	212627001	212628000	24	-	hypomethylated	-0.0633526	8.61348
chr13	212630001	212631000	30	-	hypomethylated	-0.12307	10.952
chr13	213747001	213748000	15	ENSSSCG00000012072	hypomethylated	-0.122121	9.95601
chr13	213964001	213965000	14	ENSSSCG00000012072	hypomethylated	-0.0913896	7.35236
chr13	214057001	214058000	19	-	hypomethylated	-0.0829139	17.3554
chr13	214256001	214257000	14	-	hypomethylated	-0.0625751	7.27718
chr13	214442001	214443000	19	-	hypomethylated	-0.129868	9.79896
chr13	214586001	214587000	9	-	hypomethylated	-0.174162	9.26253
chr13	215003001	215004000	10	ENSSSCG00000012077	hypomethylated	-0.111734	12.3044
chr13	215004001	215005000	25	ENSSSCG00000012077	hypomethylated	-0.0723925	19.1466
chr13	215511001	215512000	45	ENSSSCG00000012084	hypermethylated	0.0740988	13.4749
chr13	215946001	215947000	31	ENSSSCG00000027745	hypermethylated	0.082326	14.9834
chr13	216344001	216345000	33	ENSSSCG00000012087	hypermethylated	0.0641919	8.23331
chr13	216543001	216544000	63	-	hypermethylated	0.0862286	10.1633
chr13	216558001	216559000	44	-	hypermethylated	0.042064	8.32997
chr13	216559001	216560000	64	-	hypermethylated	0.0830221	8.44135
chr13	216936001	216937000	41	-	hypermethylated	0.0593046	7.28064
chr13	217200001	217201000	56	ENSSSCG00000028768	hypermethylated	0.078982	10.2855
chr13	217231001	217232000	57	ENSSSCG00000025793	hypermethylated	0.0699035	9.81134
chr13	217476001	217477000	50	ENSSSCG00000025133	hypermethylated	0.0253636	7.55152
chr13	217508001	217509000	60	ENSSSCG00000028571	hypermethylated	0.0990435	11.0203
chr13	217516001	217517000	87	ENSSSCG00000028571	hypermethylated	0.0874102	16.2638
chr13	217707001	217708000	33	ENSSSCG00000012089	hypomethylated	-0.0465737	7.6318
chr13	217866001	217867000	76	ENSSSCG00000030160	hypermethylated	0.0657988	10.0164
chr13	217868001	217869000	55	ENSSSCG00000030160	hypermethylated	0.0546137	8.78669
chr13	217903001	217904000	37	-	hypermethylated	0.0504898	7.25468
chr13	217967001	217968000	70	-	hypermethylated	0.0546549	7.25136
chr13	218017001	218018000	45	-	hypermethylated	0.108416	8.1117
chr13	218134001	218135000	60	-	hypermethylated	0.0700715	14.7093
chr13	218164001	218165000	73	-	hypermethylated	0.0651309	11.6826
chr13	218218001	218219000	16	-	hypermethylated	0.0856282	9.60026
chr13	218303001	218304000	108	-	hypermethylated	0.0969928	7.1647
chr13	218304001	218305000	53	-	hypermethylated	0.0761303	8.51432
chr13	218566001	218567000	74	-	hypermethylated	0.0780382	8.08996
chr14	133001	134000	12	-	hypomethylated	-0.0677699	15.0029
chr14	220001	221000	31	-	hypomethylated	-0.170753	7.56105
chr14	1296001	1297000	18	-	hypomethylated	-0.075877	12.0289
chr14	1431001	1432000	12	-	hypermethylated	0.0890556	9.08924
chr14	1444001	1445000	22	-	hypomethylated	-0.0672982	10.4213
chr14	2939001	2940000	12	-	hypermethylated	0.0865997	9.31707
chr14	3266001	3267000	33	ENSSSCG00000009592	hypermethylated	0.0417389	7.10529
chr14	4481001	4482000	14	ENSSSCG00000009599	hypomethylated	-0.089486	7.8416
chr14	4869001	4870000	14	-	hypermethylated	0.0348357	7.68759
chr14	5269001	5270000	5	-	hypomethylated	-0.123613	7.14669
chr14	5322001	5323000	15	-	hypomethylated	-0.0864943	7.80163
chr14	6232001	6233000	29	-	hypomethylated	-0.15422	7.73072
chr14	6797001	6798000	12	ENSSSCG00000009614	hypermethylated	0.11102	8.05299
chr14	6850001	6851000	26	ENSSSCG00000009617	hypomethylated	-0.0457824	11.8547
chr14	6916001	6917000	15	ENSSSCG00000009620	hypermethylated	0.0903244	7.03459
chr14	7161001	7162000	17	-	hypermethylated	0.0738381	8.7532
chr14	7512001	7513000	15	ENSSSCG00000009631	hypomethylated	-0.228873	7.61768
chr14	8448001	8449000	3	ENSSSCG00000009640	hypermethylated	0.0638442	8.38336
chr14	8480001	8481000	14	-	hypermethylated	0.0600534	11.0981
chr14	8483001	8484000	6	-	hypomethylated	-0.0947949	7.25274
chr14	8742001	8743000	11	-	hypermethylated	0.0779322	8.60134
chr14	8843001	8844000	13	-	hypermethylated	0.164808	8.38966
chr14	9400001	9401000	5	-	hypermethylated	0.142895	10.9321
chr14	9695001	9696000	9	-	hypermethylated	0.136799	8.11648
chr14	9926001	9927000	7	-	hypomethylated	-0.152677	8.57572
chr14	10475001	10476000	16	ENSSSCG00000009650	hypomethylated	-0.132966	7.26918
chr14	10788001	10789000	26	-	hypomethylated	-0.117289	7.07935
chr14	11264001	11265000	11	-	hypomethylated	-0.146515	9.33845
chr14	11565001	11566000	5	-	hypermethylated	0.148219	7.61506
chr14	12235001	12236000	15	-	hypomethylated	-0.127315	7.20306
chr14	12578001	12579000	30	ENSSSCG00000020846	hypomethylated	-0.0564381	8.79112
chr14	12973001	12974000	14	ENSSSCG00000009672	hypomethylated	-0.0775789	9.09497
chr14	13701001	13702000	12	ENSSSCG00000009680	hypomethylated	-0.100134	8.53366
chr14	15272001	15273000	13	-	hypomethylated	-0.137871	7.24169
chr14	15604001	15605000	15	-	hypomethylated	-0.0623833	8.66472
chr14	16087001	16088000	15	ENSSSCG00000022383	hypomethylated	-0.0932363	9.08904
chr14	16088001	16089000	11	ENSSSCG00000022383	hypomethylated	-0.145608	7.53639
chr14	16328001	16329000	12	-	hypomethylated	-0.0641839	7.49237
chr14	17744001	17745000	7	-	hypermethylated	0.135341	8.74619
chr14	17757001	17758000	15	-	hypomethylated	-0.051277	10.4576
chr14	18083001	18084000	17	-	hypomethylated	-0.117017	11.5247
chr14	18176001	18177000	19	-	hypomethylated	-0.139743	7.14055
chr14	19050001	19051000	4	-	hypermethylated	0.177632	8.92315
chr14	20368001	20369000	5	-	hypermethylated	0.137771	11.1967
chr14	20594001	20595000	3	-	hypermethylated	0.0447411	9.14115
chr14	20831001	20832000	9	-	hypermethylated	0.0945131	7.59058
chr14	21059001	21060000	3	-	hypermethylated	0.165221	7.09981
chr14	21106001	21107000	15	-	hypomethylated	-0.0626882	8.56276
chr14	21207001	21208000	14	-	hypomethylated	-0.196594	11.8011
chr14	21311001	21312000	18	ENSSSCG00000009711	hypomethylated	-0.123077	8.01334
chr14	21521001	21522000	7	ENSSSCG00000009714	hypomethylated	-0.0603429	7.09472
chr14	21854001	21855000	16	-	hypomethylated	-0.16935	8.4512
chr14	21931001	21932000	47	-	hypermethylated	0.0819701	8.51324
chr14	21974001	21975000	5	-	hypomethylated	-0.0926747	19.9482
chr14	22289001	22290000	7	-	hypomethylated	-0.184067	8.36685
chr14	22528001	22529000	6	-	hypomethylated	-0.0711273	7.76227
chr14	22558001	22559000	11	-	hypomethylated	-0.107815	7.81734
chr14	23210001	23211000	7	ENSSSCG00000009722	hypomethylated	-0.0669623	9.75398
chr14	23708001	23709000	11	-	hypermethylated	0.036986	8.42618
chr14	24025001	24026000	10	ENSSSCG00000009731	hypermethylated	0.106047	7.43073
chr14	24284001	24285000	15	ENSSSCG00000023569	hypomethylated	-0.119598	8.00948
chr14	24512001	24513000	22	-	hypomethylated	-0.0488611	10.1874
chr14	24744001	24745000	19	-	hypomethylated	-0.082438	7.62912
chr14	25410001	25411000	11	-	hypomethylated	-0.102165	7.3494
chr14	26233001	26234000	25	ENSSSCG00000009748	hypermethylated	0.0793194	7.28711
chr14	26295001	26296000	11	ENSSSCG00000009748	hypomethylated	-0.11059	12.8028
chr14	26456001	26457000	32	-	hypermethylated	0.0794764	7.15264
chr14	26887001	26888000	17	-	hypomethylated	-0.0599133	16.0556
chr14	26942001	26943000	11	-	hypomethylated	-0.102312	9.43373
chr14	26943001	26944000	17	-	hypomethylated	-0.115571	8.95999
chr14	27269001	27270000	12	-	hypomethylated	-0.0831895	7.71182
chr14	27280001	27281000	15	-	hypomethylated	-0.136693	7.12792
chr14	27498001	27499000	6	-	hypomethylated	-0.115808	10.023
chr14	27663001	27664000	13	ENSSSCG00000030712	hypomethylated	-0.0965776	7.34991
chr14	28730001	28731000	18	-	hypomethylated	-0.0811592	8.6994
chr14	28772001	28773000	22	-	hypomethylated	-0.0805606	9.02445
chr14	28921001	28922000	14	-	hypomethylated	-0.162161	16.0076
chr14	29269001	29270000	16	-	hypermethylated	0.115125	7.48791
chr14	29529001	29530000	7	ENSSSCG00000009754	hypermethylated	0.101416	7.7553
chr14	30084001	30085000	13	ENSSSCG00000009759	hypomethylated	-0.0817926	15.966
chr14	30322001	30323000	14	ENSSSCG00000009761	hypermethylated	0.124767	7.07385
chr14	30604001	30605000	19	-	hypomethylated	-0.108125	7.43968
chr14	31168001	31169000	14	ENSSSCG00000022212	hypomethylated	-0.176853	8.35382
chr14	31197001	31198000	17	ENSSSCG00000009778	hypomethylated	-0.126814	12.3889
chr14	31203001	31204000	15	ENSSSCG00000009778	hypomethylated	-0.108242	7.02251
chr14	31322001	31323000	45	-	hypermethylated	0.126859	7.868
chr14	31772001	31773000	14	ENSSSCG00000009788	hypomethylated	-0.0569702	7.7908
chr14	33866001	33867000	10	ENSSSCG00000009825	hypermethylated	0.0624314	8.53136
chr14	34229001	34230000	15	-	hypomethylated	-0.105163	9.62918
chr14	34321001	34322000	14	-	hypomethylated	-0.0650892	7.00381
chr14	34361001	34362000	8	-	hypomethylated	-0.15231	11.2866
chr14	34403001	34404000	12	-	hypermethylated	0.0692703	22.8238
chr14	34420001	34421000	10	-	hypomethylated	-0.0408596	9.41336
chr14	35434001	35435000	10	-	hypomethylated	-0.0967353	7.02792
chr14	36120001	36121000	9	-	hypermethylated	0.140199	8.6582
chr14	36409001	36410000	13	-	hypomethylated	-0.0842803	7.0957
chr14	36555001	36556000	11	ENSSSCG00000009850	hypomethylated	-0.113446	12.6865
chr14	36571001	36572000	7	ENSSSCG00000009850	hypermethylated	0.0781271	10.6064
chr14	36799001	36800000	5	ENSSSCG00000009854	hypomethylated	-0.114366	10.5796
chr14	37124001	37125000	10	ENSSSCG00000009855	hypermethylated	0.0550302	9.64243
chr14	37508001	37509000	12	ENSSSCG00000009856	hypomethylated	-0.15296	8.91585
chr14	37627001	37628000	13	ENSSSCG00000009859	hypomethylated	-0.14611	7.85407
chr14	37663001	37664000	13	-	hypomethylated	-0.112203	8.0745
chr14	37929001	37930000	12	-	hypomethylated	-0.222696	13.677
chr14	38588001	38589000	10	-	hypomethylated	-0.0787791	9.6265
chr14	39935001	39936000	8	-	hypomethylated	-0.123684	8.05843
chr14	40226001	40227000	17	ENSSSCG00000009867	hypomethylated	-0.0827951	10.9779
chr14	40240001	40241000	18	ENSSSCG00000009867	hypomethylated	-0.0822253	8.54541
chr14	40550001	40551000	14	ENSSSCG00000009868	hypomethylated	-0.129642	8.5484
chr14	40658001	40659000	24	ENSSSCG00000009868	hypomethylated	-0.125731	12.1021
chr14	41039001	41040000	34	ENSSSCG00000009873	hypermethylated	0.101105	7.7267
chr14	41204001	41205000	23	ENSSSCG00000009881	hypomethylated	-0.114302	7.00315
chr14	43090001	43091000	6	ENSSSCG00000020716	hypomethylated	-0.155612	8.82219
chr14	43496001	43497000	19	ENSSSCG00000009924	hypomethylated	-0.127694	15.8136
chr14	43695001	43696000	72	ENSSSCG00000009927	hypermethylated	0.0716643	8.81934
chr14	43897001	43898000	26	-	hypomethylated	-0.105844	8.87716
chr14	44022001	44023000	26	ENSSSCG00000009935	hypomethylated	-0.0674567	10.2477
chr14	44256001	44257000	13	ENSSSCG00000009937	hypomethylated	-0.135431	8.36322
chr14	44477001	44478000	8	ENSSSCG00000009942	hypomethylated	-0.196375	7.34339
chr14	45282001	45283000	10	-	hypomethylated	-0.107232	8.87012
chr14	45306001	45307000	11	-	hypomethylated	-0.162723	9.39954
chr14	45901001	45902000	21	-	hypomethylated	-0.0936826	8.08635
chr14	46040001	46041000	7	ENSSSCG00000009955	hypermethylated	0.130214	8.33834
chr14	46265001	46266000	14	-	hypomethylated	-0.0675389	9.14539
chr14	46369001	46370000	13	ENSSSCG00000009957	hypomethylated	-0.0978845	13.6873
chr14	46461001	46462000	10	ENSSSCG00000009957	hypermethylated	0.0849543	7.92557
chr14	46466001	46467000	11	ENSSSCG00000009957	hypomethylated	-0.0774171	9.14143
chr14	46667001	46668000	8	-	hypermethylated	0.136717	9.62928
chr14	46762001	46763000	11	-	hypomethylated	-0.100411	7.92368
chr14	47319001	47320000	16	-	hypomethylated	-0.136868	14.8664
chr14	48504001	48505000	5	ENSSSCG00000009968	hypomethylated	-0.121827	7.65765
chr14	49297001	49298000	27	-	hypermethylated	0.125485	8.57709
chr14	49452001	49453000	23	ENSSSCG00000009978	hypermethylated	0.0609463	7.91548
chr14	50268001	50269000	23	ENSSSCG00000009996	hypermethylated	0.0749721	10.4344
chr14	50540001	50541000	91	ENSSSCG00000010009	hypermethylated	0.0752624	29.902
chr14	50571001	50572000	4	-	hypomethylated	-0.107079	7.36114
chr14	50646001	50647000	15	-	hypomethylated	-0.135334	8.73398
chr14	51009001	51010000	29	ENSSSCG00000010017	hypermethylated	0.0615129	7.58854
chr14	51633001	51634000	8	ENSSSCG00000010033	hypermethylated	0.0933096	7.94109
chr14	51744001	51745000	18	ENSSSCG00000010034	hypomethylated	-0.110576	18.9974
chr14	51962001	51963000	4	ENSSSCG00000010036	hypermethylated	0.158112	12.0528
chr14	52148001	52149000	9	ENSSSCG00000010036	hypermethylated	0.101036	12.3194
chr14	52422001	52423000	44	-	hypermethylated	0.0607385	8.59412
chr14	52964001	52965000	11	-	hypermethylated	0.0894213	8.22995
chr14	53382001	53383000	20	-	hypomethylated	-0.0832079	7.91088
chr14	53397001	53398000	26	ENSSSCG00000010077	hypomethylated	-0.098264	7.1772
chr14	54636001	54637000	22	ENSSSCG00000010118	hypomethylated	-0.0592128	7.72916
chr14	54831001	54832000	24	-	hypermethylated	0.0812968	9.46462
chr14	55210001	55211000	15	-	hypomethylated	-0.103314	10.0305
chr14	55250001	55251000	22	-	hypomethylated	-0.0220708	8.09869
chr14	55473001	55474000	13	-	hypomethylated	-0.102792	7.66107
chr14	56567001	56568000	4	-	hypomethylated	-0.171793	8.36911
chr14	58619001	58620000	16	ENSSSCG00000010143	hypomethylated	-0.0778924	8.67804
chr14	59795001	59796000	20	-	hypomethylated	-0.0705608	13.191
chr14	60018001	60019000	10	-	hypomethylated	-0.128254	7.39845
chr14	60572001	60573000	21	-	hypomethylated	-0.0798855	7.45889
chr14	60619001	60620000	16	-	hypomethylated	-0.0919818	7.37581
chr14	60813001	60814000	22	ENSSSCG00000010161	hypermethylated	0.0454199	8.35644
chr14	61260001	61261000	14	-	hypomethylated	-0.128395	8.80518
chr14	61485001	61486000	18	ENSSSCG00000010163	hypomethylated	-0.172707	7.69923
chr14	61577001	61578000	20	-	hypomethylated	-0.109084	8.08026
chr14	61601001	61602000	12	ENSSSCG00000010164	hypomethylated	-0.168142	7.2537
chr14	61763001	61764000	9	ENSSSCG00000010165	hypomethylated	-0.1121	8.12239
chr14	61798001	61799000	14	ENSSSCG00000010165	hypermethylated	0.203154	7.46098
chr14	62736001	62737000	34	-	hypomethylated	-0.0754502	9.3983
chr14	64011001	64012000	14	-	hypomethylated	-0.0926099	13.2791
chr14	64280001	64281000	20	ENSSSCG00000010182	hypomethylated	-0.107979	7.13362
chr14	64363001	64364000	13	ENSSSCG00000010183	hypomethylated	-0.168517	13.2712
chr14	64678001	64679000	16	-	hypomethylated	-0.0959433	7.45044
chr14	64722001	64723000	8	-	hypermethylated	0.133262	8.38396
chr14	64918001	64919000	23	ENSSSCG00000010185	hypomethylated	-0.114408	8.24568
chr14	65016001	65017000	16	-	hypomethylated	-0.114875	9.63883
chr14	65019001	65020000	14	-	hypermethylated	0.154119	7.38985
chr14	65476001	65477000	10	-	hypomethylated	-0.0734332	8.26724
chr14	66734001	66735000	7	ENSSSCG00000010204	hypermethylated	0.138948	13.4194
chr14	66867001	66868000	15	ENSSSCG00000010204	hypomethylated	-0.11537	8.30092
chr14	68095001	68096000	9	-	hypomethylated	-0.075412	7.47965
chr14	68165001	68166000	14	ENSSSCG00000010211	hypomethylated	-0.0844911	7.1508
chr14	68991001	68992000	11	-	hypermethylated	0.197849	7.23156
chr14	69309001	69310000	10	-	hypomethylated	-0.109539	8.2154
chr14	69737001	69738000	13	-	hypomethylated	-0.0561682	7.49757
chr14	71595001	71596000	7	-	hypomethylated	-0.0829168	17.7211
chr14	71876001	71877000	25	-	hypermethylated	0.0622378	7.1649
chr14	72267001	72268000	6	-	hypomethylated	-0.100745	7.61303
chr14	72309001	72310000	21	-	hypomethylated	-0.0896096	10.9278
chr14	72380001	72381000	5	-	hypomethylated	-0.16991	15.949
chr14	73028001	73029000	1	-	hypermethylated	0.222791	7.2196
chr14	78433001	78434000	18	ENSSSCG00000027658	hypomethylated	-0.0514059	8.34252
chr14	78486001	78487000	22	ENSSSCG00000010253	hypermethylated	0.0513362	14.4371
chr14	78900001	78901000	16	-	hypomethylated	-0.115828	9.71019
chr14	79154001	79155000	23	ENSSSCG00000010267	hypomethylated	-0.0934227	7.79594
chr14	79300001	79301000	17	-	hypomethylated	-0.146339	7.35241
chr14	79477001	79478000	13	ENSSSCG00000010272	hypermethylated	0.0546002	7.26456
chr14	80357001	80358000	31	ENSSSCG00000010278	hypermethylated	0.10244	7.02507
chr14	81133001	81134000	30	-	hypomethylated	-0.0824524	12.05
chr14	81139001	81140000	12	-	hypomethylated	-0.0979441	9.79044
chr14	81312001	81313000	9	ENSSSCG00000010289	hypomethylated	-0.151119	8.88642
chr14	81468001	81469000	6	ENSSSCG00000010289	hypomethylated	-0.0459113	10.2469
chr14	82573001	82574000	14	ENSSSCG00000010304	hypomethylated	-0.062553	8.29581
chr14	82758001	82759000	5	ENSSSCG00000010312	hypomethylated	-0.0830758	9.33062
chr14	84408001	84409000	2	-	hypermethylated	0.14968	7.66378
chr14	84473001	84474000	7	-	hypermethylated	0.0717542	7.60975
chr14	86664001	86665000	24	-	hypomethylated	-0.130268	9.88546
chr14	86719001	86720000	11	-	hypomethylated	-0.153607	11.9404
chr14	88062001	88063000	14	-	hypomethylated	-0.107398	12.8192
chr14	88179001	88180000	16	ENSSSCG00000010329	hypomethylated	-0.0985059	18.335
chr14	88661001	88662000	15	ENSSSCG00000010334	hypomethylated	-0.123918	8.01102
chr14	88820001	88821000	16	-	hypermethylated	0.111348	9.33397
chr14	89088001	89089000	5	-	hypomethylated	-0.118881	10.0275
chr14	89349001	89350000	10	-	hypomethylated	-0.0613695	16.7566
chr14	93418001	93419000	7	ENSSSCG00000010352	hypomethylated	-0.122412	7.61181
chr14	93744001	93745000	5	-	hypermethylated	0.230718	7.32258
chr14	94108001	94109000	11	-	hypermethylated	0.131194	8.81461
chr14	95631001	95632000	19	-	hypomethylated	-0.0765736	8.38274
chr14	95816001	95817000	15	ENSSSCG00000010370	hypomethylated	-0.135032	8.64567
chr14	96125001	96126000	51	ENSSSCG00000010374	hypermethylated	0.0430147	8.24158
chr14	96361001	96362000	11	-	hypermethylated	0.0769669	7.07899
chr14	96517001	96518000	7	ENSSSCG00000010379	hypomethylated	-0.149846	12.3777
chr14	97062001	97063000	4	ENSSSCG00000010381	hypermethylated	0.140194	12.886
chr14	97325001	97326000	16	ENSSSCG00000010383	hypomethylated	-0.0970316	7.01519
chr14	97589001	97590000	1	ENSSSCG00000010388	hypermethylated	0.213008	8.00591
chr14	97617001	97618000	15	-	hypomethylated	-0.120719	7.86799
chr14	98114001	98115000	9	-	hypomethylated	-0.0909944	8.12677
chr14	100415001	100416000	3	-	hypomethylated	-0.100832	9.17351
chr14	101160001	101161000	13	-	hypermethylated	0.0559597	10.9667
chr14	105019001	105020000	3	-	hypermethylated	0.188911	7.48798
chr14	105055001	105056000	5	-	hypomethylated	-0.0996575	7.03788
chr14	105056001	105057000	18	-	hypomethylated	-0.177176	14.1532
chr14	106380001	106381000	9	ENSSSCG00000010429	hypermethylated	0.0427926	7.15624
chr14	106943001	106944000	13	-	hypomethylated	-0.14757	10.5286
chr14	108416001	108417000	5	-	hypomethylated	-0.101783	10.3013
chr14	109781001	109782000	5	ENSSSCG00000010446	hypomethylated	-0.144784	14.7469
chr14	109930001	109931000	8	ENSSSCG00000010448	hypomethylated	-0.102347	8.27516
chr14	110130001	110131000	10	ENSSSCG00000010450	hypomethylated	-0.155107	10.7235
chr14	110233001	110234000	9	ENSSSCG00000010453	hypomethylated	-0.119419	11.039
chr14	110636001	110637000	5	-	hypermethylated	0.161275	7.40542
chr14	110927001	110928000	6	-	hypermethylated	0.0734654	8.08544
chr14	111456001	111457000	4	-	hypermethylated	0.122713	7.44172
chr14	111473001	111474000	1	-	hypermethylated	0.105225	9.15229
chr14	111509001	111510000	12	-	hypomethylated	-0.0765138	7.61248
chr14	111533001	111534000	9	-	hypomethylated	-0.132804	12.8019
chr14	112893001	112894000	13	-	hypomethylated	-0.0980672	8.09323
chr14	113292001	113293000	10	ENSSSCG00000010468	hypomethylated	-0.0915892	7.99928
chr14	113344001	113345000	8	ENSSSCG00000010468	hypermethylated	0.224976	10.8788
chr14	113861001	113862000	28	-	hypermethylated	0.108382	9.57411
chr14	114353001	114354000	7	-	hypermethylated	0.169355	7.63596
chr14	114619001	114620000	18	ENSSSCG00000010476	hypomethylated	-0.149396	7.54054
chr14	114620001	114621000	9	ENSSSCG00000010476	hypomethylated	-0.121431	7.66835
chr14	115002001	115003000	8	-	hypomethylated	-0.111763	7.56676
chr14	116377001	116378000	24	ENSSSCG00000010493	hypomethylated	-0.0994647	8.173
chr14	116590001	116591000	12	ENSSSCG00000010494	hypomethylated	-0.150694	7.07811
chr14	116686001	116687000	20	-	hypomethylated	-0.091608	7.09529
chr14	116866001	116867000	7	ENSSSCG00000010496	hypomethylated	-0.136125	7.4196
chr14	116917001	116918000	12	-	hypomethylated	-0.130265	7.7758
chr14	117236001	117237000	4	-	hypermethylated	0.104673	10.7948
chr14	117424001	117425000	32	-	hypermethylated	0.0643523	7.47759
chr14	117480001	117481000	8	ENSSSCG00000010507	hypomethylated	-0.166204	7.97784
chr14	117592001	117593000	16	-	hypomethylated	-0.141649	8.42209
chr14	117648001	117649000	11	ENSSSCG00000010508	hypermethylated	0.141545	9.23046
chr14	118112001	118113000	18	ENSSSCG00000010512	hypomethylated	-0.0615771	8.526
chr14	118542001	118543000	12	ENSSSCG00000010525	hypomethylated	-0.124891	8.53853
chr14	118623001	118624000	21	ENSSSCG00000010529	hypomethylated	-0.0499818	7.10712
chr14	118851001	118852000	12	-	hypermethylated	0.110262	7.059
chr14	119115001	119116000	33	-	hypomethylated	-0.0587083	8.94692
chr14	120443001	120444000	18	ENSSSCG00000010543	hypomethylated	-0.0952836	10.0771
chr14	121401001	121402000	16	-	hypomethylated	-0.116978	7.2892
chr14	121455001	121456000	28	-	hypermethylated	0.0828185	7.90378
chr14	121559001	121560000	22	ENSSSCG00000010556	hypomethylated	-0.15145	11.673
chr14	121739001	121740000	40	ENSSSCG00000021798	hypermethylated	0.108233	8.06469
chr14	121749001	121750000	49	-	hypomethylated	-0.119315	7.6555
chr14	121808001	121809000	18	ENSSSCG00000010559	hypermethylated	0.0569729	7.66481
chr14	122504001	122505000	16	-	hypomethylated	-0.0847455	7.39143
chr14	123003001	123004000	6	ENSSSCG00000010575	hypermethylated	0.0452582	7.62519
chr14	123418001	123419000	8	ENSSSCG00000010586	hypermethylated	0.0970477	10.4172
chr14	123876001	123877000	6	ENSSSCG00000010593	hypermethylated	0.12031	11.0574
chr14	123981001	123982000	10	ENSSSCG00000010593	hypomethylated	-0.124883	11.9431
chr14	124014001	124015000	9	ENSSSCG00000010593	hypomethylated	-0.12648	9.65908
chr14	124176001	124177000	15	ENSSSCG00000010595	hypomethylated	-0.115142	8.66066
[truncated: 3,830 more rows]

## Sheet: Table S4 
Table S4. List of genes with DMRs in promoters
Characteristic of DMRs						Annotation of DMRs			Human orthologs
Chr	Start	End	logFC	t value	Methylation change	Promoter category	Ensembl gene ID	Gene symbol	Ensembl ID	Gene symbol
chr1	935001	936000	0.0892775	7.47655	hypermethylated	HCP	ENSSSCG00000030155	-	ENSG00000130024	PHF10
chr1	10495001	10496000	-0.0660762	7.22086	hypomethylated	ICP	ENSSSCG00000004057	SYTL3	ENSG00000164674	SYTL3
chr1	15590001	15591000	-0.140067	7.37163	hypomethylated	HCP	ENSSSCG00000004075	RGS17	ENSG00000091844	RGS17
chr1	49696001	49697000	0.0491765	9.07934	hypermethylated	ICP	ENSSSCG00000004254	DCBLD1	ENSG00000164465	DCBLD1
chr1	63112001	63113000	0.0549963	10.522	hypermethylated	HCP	ENSSSCG00000004308	SPACA1	ENSG00000118434	SPACA1
chr1	142980001	142981000	-0.0781431	7.22294	hypomethylated	HCP	ENSSSCG00000004711	LCMT2	ENSG00000168806	LCMT2
chr1	179915001	179916000	-0.160529	7.37508	hypomethylated	ICP	ENSSSCG00000019572	ssc-mir-122	ENSG00000207778	MIR122
chr1	185209001	185210000	-0.0509265	8.51793	hypomethylated	HCP	ENSSSCG00000004969	KIF23	ENSG00000137807	KIF23
chr1	200564001	200565000	0.177736	7.54129	hypermethylated	LCP	ENSSSCG00000024414	-	-	-
chr1	212689001	212690000	-0.0617769	7.53763	hypomethylated	LCP	ENSSSCG00000019197	-	-	-
chr1	227093001	227094000	-0.119189	7.92536	hypomethylated	HCP	ENSSSCG00000005169	RPS6	ENSG00000137154	RPS6
chr1	278300001	278301000	0.1163	7.56466	hypermethylated	ICP	ENSSSCG00000005432	-	-	-
chr1	311436001	311437000	-0.122386	10.1027	hypomethylated	ICP	ENSSSCG00000005785	-	-	-
chr1	313803001	313804000	-0.0768794	7.86387	hypomethylated	HCP	ENSSSCG00000005833	MBF1	ENSG00000107223	EDF1
chr1	313827001	313828000	-0.0356654	7.03435	hypomethylated	ICP	ENSSSCG00000005834	-	-	-
chr10	21759001	21760000	-0.122915	9.94117	hypomethylated	LCP	ENSSSCG00000010882	CNST	ENSG00000162852	CNST
chr10	36311001	36312000	-0.0556159	7.68003	hypomethylated	HCP	ENSSSCG00000010971	ARID3C	ENSG00000205143	ARID3C
chr10	37108001	37109000	-0.0574664	8.58529	hypomethylated	ICP	ENSSSCG00000023577	SNORD121A	ENSG00000238300	SNORD121B
chr10	71453001	71454000	-0.0720954	7.98486	hypomethylated	ICP	ENSSSCG00000020060	U6	ENSG00000252273	RNU6-426P
chr10	75200001	75201000	0.0600898	8.35799	hypermethylated	HCP	ENSSSCG00000011160	ADARB2	ENSG00000185736	ADARB2
chr11	2124001	2125000	0.0868537	7.63321	hypermethylated	HCP	ENSSSCG00000009290	-	ENSG00000027001	MIPEP
chr11	2889001	2890000	0.0542486	8.10932	hypermethylated	HCP	ENSSSCG00000025583	-	ENSG00000132932	ATP8A2
chr11	6318001	6319000	-0.133675	7.16327	hypomethylated	HCP	ENSSSCG00000009324	SLC7A1	ENSG00000139514	SLC7A1
chr11	81826001	81827000	-0.122269	10.5123	hypomethylated	ICP	ENSSSCG00000027392	U6	ENSG00000207204	RNU6-393P
chr12	1001	2000	0.0649268	8.64776	hypermethylated	HCP	ENSSSCG00000023314	TEX19	ENSG00000182459	TEX19
chr12	552001	553000	0.114919	7.79454	hypermethylated	ICP	ENSSSCG00000017137	METRNL	ENSG00000176845	METRNL
chr12	4650001	4651000	-0.0578078	8.78019	hypomethylated	HCP	ENSSSCG00000023148	SRSF2	ENSG00000161547	SRSF2
chr12	4996001	4997000	0.0570808	8.52068	hypermethylated	ICP	ENSSSCG00000029901	UBE2O	ENSG00000175931	UBE2O
chr12	5446001	5447000	-0.103768	8.22065	hypomethylated	ICP	ENSSSCG00000020309	U6	ENSG00000200555	RNU6-525P
chr12	6319001	6320000	0.137857	9.48219	hypermethylated	ICP	ENSSSCG00000025104	-	ENSG00000167863	ATP5H
chr12	6384001	6385000	0.0493191	14.9548	hypermethylated	HCP	ENSSSCG00000023151	GRIN2C	ENSG00000161509	GRIN2C
chr12	6450001	6451000	-0.106064	7.58232	hypomethylated	HCP	ENSSSCG00000017230	NAT9	ENSG00000109065	NAT9
chr12	17980001	17981000	-0.0788384	8.00524	hypomethylated	ICP	ENSSSCG00000017322	-	-	-
chr12	21846001	21847000	0.112717	7.28894	hypermethylated	HCP	ENSSSCG00000028522	KRT10	ENSG00000186395	KRT10
chr12	22122001	22123000	-0.102867	8.2558	hypomethylated	ICP	ENSSSCG00000017469	-	ENSG00000264058;ENSG00000213424	RP5-1028K7.3;KRT222
chr12	23490001	23491000	-0.196114	8.73316	hypomethylated	HCP	ENSSSCG00000017510	CACNLB1	ENSG00000067191	CACNB1
chr12	25087001	25088000	0.0660278	8.23027	hypermethylated	ICP	ENSSSCG00000026694	SNORA11	ENSG00000221245	SNORA11
chr12	36071001	36072000	0.0789033	10.9025	hypermethylated	HCP	ENSSSCG00000017641	HSF5	ENSG00000176160	HSF5
chr12	52660001	52661000	-0.109234	7.4276	hypomethylated	LCP	ENSSSCG00000017887	XAF1	ENSG00000132530	XAF1
chr12	55031001	55032000	0.0736284	7.41637	hypermethylated	HCP	ENSSSCG00000027897	-	-	-
chr12	55854001	55855000	0.0891538	7.94858	hypermethylated	HCP	ENSSSCG00000017983	PER1	ENSG00000179094	PER1
chr12	63123001	63124000	-0.137105	9.20987	hypomethylated	HCP	ENSSSCG00000018053	MED9	ENSG00000141026	MED9
chr13	2082001	2083000	0.216221	7.14764	hypermethylated	LCP	ENSSSCG00000021505	-	-	-
chr13	3591001	3592000	-0.0615919	8.62697	hypomethylated	ICP	ENSSSCG00000011197	OX-D1	ENSG00000154814	OX-D1
chr13	27620001	27621000	-0.140097	7.71177	hypomethylated	HCP	ENSSSCG00000011274	CTNNB1	ENSG00000168036	CTNNB1
chr13	28158001	28159000	-0.0632453	13.9414	hypomethylated	ICP	ENSSSCG00000025961	-	-	-
chr13	30608001	30609000	-0.0431328	8.78219	hypomethylated	LCP	ENSSSCG00000024556	ZNF445	ENSG00000185219	ZNF445
chr13	37590001	37591000	-0.134483	7.95356	hypomethylated	HCP	ENSSSCG00000011433	WDR82	ENSG00000164091	WDR82
chr13	38018001	38019000	-0.063069	7.6178	hypomethylated	HCP	ENSSSCG00000011449	GNL3	ENSG00000163938	GNL3
chr13	49380001	49381000	-0.152506	9.32287	hypomethylated	ICP	ENSSSCG00000027617	SYNPR	ENSG00000163630	SYNPR
chr13	55684001	55685000	-0.158219	10.0103	hypomethylated	ICP	ENSSSCG00000011508	LMOD3	ENSG00000163380	LMOD3
chr13	55733001	55734000	-0.0779892	12.1055	hypomethylated	ICP	ENSSSCG00000028311	-	-	-
chr13	73071001	73072000	-0.182921	8.15947	hypomethylated	LCP	ENSSSCG00000011551	TADA3	ENSG00000171148	TADA3
chr13	117245001	117246000	-0.0805135	7.43603	hypomethylated	ICP	ENSSSCG00000023679	LRRIQ4	ENSG00000188306	LRRIQ4
chr13	205919001	205920000	-0.0713372	9.10203	hypomethylated	ICP	ENSSSCG00000029392	-	ENSG00000142149	HUNK
chr13	210075001	210076000	-0.209889	8.88534	hypomethylated	HCP	ENSSSCG00000012056	CHAF1B	ENSG00000159259	CHAF1B
chr13	217231001	217232000	0.0699035	9.81134	hypermethylated	ICP	ENSSSCG00000025793	-	ENSG00000205445;ENSG00000215454;ENSG00000215455;ENSG00000189169;ENSG00000243489;ENSG00000187766;ENSG00000241123;ENSG00000272804;ENSG00000221859;ENSG00000188155;ENSG00000221837;ENSG00000212935	KRTAP10-2;KRTAP10-4;KRTAP10-1;KRTAP10-12;KRTAP10-11;KRTAP10-8;KRTAP10-5;KRTAP10-7;KRTAP10-10;KRTAP10-6;KRTAP10-9;KRTAP10-3
chr13	217476001	217477000	0.0253636	7.55152	hypermethylated	ICP	ENSSSCG00000025133	ITGB2	ENSG00000160255	ITGB2
chr14	4481001	4482000	-0.089486	7.8416	hypomethylated	ICP	ENSSSCG00000009599	-	-	-
chr14	21311001	21312000	-0.123077	8.01334	hypomethylated	HCP	ENSSSCG00000009711	-	ENSG00000056050	C4orf27
chr14	24025001	24026000	0.106047	7.43073	hypermethylated	LCP	ENSSSCG00000009731	ZNF605	ENSG00000196458	ZNF605
chr14	26295001	26296000	-0.11059	12.8028	hypomethylated	LCP	ENSSSCG00000009748	RIMBP2	ENSG00000060709	RIMBP2
chr14	43090001	43091000	-0.155612	8.82219	hypomethylated	HCP	ENSSSCG00000020716	UNC119B	ENSG00000175970	UNC119B
chr14	50268001	50269000	0.0749721	10.4344	hypermethylated	HCP	ENSSSCG00000009996	LIF	ENSG00000128342	LIF
chr14	58619001	58620000	-0.0778924	8.67804	hypomethylated	ICP	ENSSSCG00000010143	MTR	ENSG00000116984	MTR
chr14	60813001	60814000	0.0454199	8.35644	hypermethylated	HCP	ENSSSCG00000010161	COA6	ENSG00000168275	COA6
chr14	109781001	109782000	-0.144784	14.7469	hypomethylated	HCP	ENSSSCG00000010446	STAMBPL1	ENSG00000138134	STAMBPL1
chr14	121808001	121809000	0.0569729	7.66481	hypermethylated	LCP	ENSSSCG00000010559	-	ENSG00000186862	PDZD7
chr14	131478001	131479000	-0.112705	7.30622	hypomethylated	HCP	ENSSSCG00000021324	-	-	-
chr14	152942001	152943000	-0.1464	11.041	hypomethylated	HCP	ENSSSCG00000010768	-	-	-
chr15	74245001	74246000	0.0952366	10.2273	hypermethylated	LCP	ENSSSCG00000015886	ITGB6	ENSG00000115221	ITGB6
chr15	111897001	111898000	-0.0605063	7.50603	hypomethylated	ICP	ENSSSCG00000016073	-	ENSG00000197121	PGAP1
chr15	123577001	123578000	-0.0831036	7.43755	hypomethylated	HCP	ENSSSCG00000023447	-	ENSG00000118231	CRYGD
chr15	146038001	146039000	0.107599	7.30418	hypermethylated	LCP	ENSSSCG00000016278	C2orf57	ENSG00000177673	C2orf57
chr15	152920001	152921000	0.0642146	8.27982	hypermethylated	HCP	ENSSSCG00000024777	HDAC4	ENSG00000068024	HDAC4
chr15	152921001	152922000	0.0678165	8.13811	hypermethylated	HCP	ENSSSCG00000024777	HDAC4	ENSG00000068024	HDAC4
chr15	154759001	154760000	-0.0295982	7.51401	hypomethylated	HCP	ENSSSCG00000016368	FARP2	ENSG00000006607	FARP2
chr15	157642001	157643000	0.0755787	7.67376	hypermethylated	ICP	ENSSSCG00000016400	C2orf54	ENSG00000172478	C2orf54
chr16	7129001	7130000	0.0955798	8.42705	hypermethylated	ICP	ENSSSCG00000016796	-	-	-
chr16	27006001	27007000	0.0967503	7.16508	hypermethylated	ICP	ENSSSCG00000021645	MROH2B	ENSG00000171495	MROH2B
chr16	31745001	31746000	0.122328	17.5051	hypermethylated	ICP	ENSSSCG00000029484	EMB	ENSG00000170571	EMB
chr16	55576001	55577000	-0.10093	9.03384	hypomethylated	HCP	ENSSSCG00000016990	ATP6V0E1	ENSG00000113732	ATP6V0E1
chr16	76437001	76438000	-0.116558	8.24719	hypomethylated	ICP	ENSSSCG00000029595	-	-	-
chr16	85904001	85905000	0.0701115	12.296	hypermethylated	HCP	ENSSSCG00000017119	-	-	-
chr16	86739001	86740000	-0.0558001	9.51337	hypomethylated	LCP	ENSSSCG00000017123	-	-	-
chr17	9510001	9511000	-0.0828959	7.81168	hypomethylated	ICP	ENSSSCG00000007002	-	-	-
chr17	36491001	36492000	-0.113411	18.5485	hypomethylated	ICP	ENSSSCG00000018536	U6	ENSG00000206613	RNU6-1336P
chr17	38439001	38440000	-0.140665	14.0336	hypomethylated	ICP	ENSSSCG00000007189	SDCBP2	ENSG00000125775	SDCBP2
chr17	41689001	41690000	0.113655	9.57511	hypermethylated	LCP	ENSSSCG00000024787	BPIFA3	ENSG00000131059	BPIFA3
chr17	49435001	49436000	-0.127483	7.27499	hypomethylated	ICP	ENSSSCG00000007359	LPIN3	ENSG00000132793	LPIN3
chr17	51735001	51736000	-0.103346	11.2543	hypomethylated	ICP	ENSSSCG00000007367	GTSF1L	ENSG00000124196	GTSF1L
chr17	64398001	64399000	-0.082851	7.33429	hypomethylated	ICP	ENSSSCG00000020171	U6	ENSG00000252544	RNU6-1282P
chr17	69173001	69174000	-0.118864	8.55794	hypomethylated	HCP	ENSSSCG00000021825	RPS21	ENSG00000171858	RPS21
chr18	6274001	6275000	0.0938533	11.0052	hypermethylated	HCP	ENSSSCG00000016435	SMARCD3	ENSG00000082014	SMARCD3
chr18	7549001	7550000	0.0855902	7.16312	hypermethylated	LCP	ENSSSCG00000016470	TRPV5	ENSG00000127412	TRPV5
chr18	55837001	55838000	0.0531507	8.61245	hypermethylated	HCP	ENSSSCG00000016748	-	-	-
chr18	56009001	56010000	0.0636852	7.20203	hypermethylated	ICP	ENSSSCG00000024374	U6	ENSG00000252913	RNU6-158P
chr2	741001	742000	0.063674	8.43582	hypermethylated	ICP	ENSSSCG00000012859	-	ENSG00000172890	NADSYN1
chr2	1051001	1052000	0.0635986	9.97511	hypermethylated	HCP	ENSSSCG00000022736	-	ENSG00000162105	SHANK2
chr2	3595001	3596000	0.0806044	7.17368	hypermethylated	ICP	ENSSSCG00000012895	-	-	-
chr2	3746001	3747000	-0.0937118	8.64209	hypomethylated	HCP	ENSSSCG00000012903	PITPNM1	ENSG00000110697	PITPNM1
chr2	3849001	3850000	-0.12606	8.53976	hypomethylated	HCP	ENSSSCG00000012914	RAD9A	ENSG00000172613	RAD9A
chr2	3978001	3979000	0.0588316	8.49497	hypermethylated	HCP	ENSSSCG00000027956	SSH3	ENSG00000172830	SSH3
chr2	5666001	5667000	-0.104677	10.4529	hypomethylated	HCP	ENSSSCG00000012979	R-SEH2C	ENSG00000172922	R-SEH2C
chr2	8430001	8431000	-0.0784022	7.36001	hypomethylated	HCP	ENSSSCG00000027847	SNORA57	ENSG00000206597	SNORA57
chr2	11416001	11417000	0.0672471	9.59375	hypermethylated	ICP	ENSSSCG00000028250	-	-	-
chr2	14790001	14791000	-0.187075	11.4805	hypomethylated	ICP	ENSSSCG00000029706	-	-	-
chr2	52129001	52130000	-0.238079	10.5291	hypomethylated	LCP	ENSSSCG00000020720	MRVI1	ENSG00000072952	MRVI1
chr2	65157001	65158000	0.0623252	7.13002	hypermethylated	HCP	ENSSSCG00000013782	PTGER1	ENSG00000160951	PTGER1
chr2	65386001	65387000	-0.0531145	9.30393	hypomethylated	HCP	ENSSSCG00000013768	-	ENSG00000141854	CTB-55O6.8
chr2	73644001	73645000	-0.0479284	10.7098	hypomethylated	ICP	ENSSSCG00000013530	-	ENSG00000171124;ENSG00000156413;ENSG00000130383	FUT3;FUT6;FUT5
chr2	79824001	79825000	0.0735166	10.3986	hypermethylated	HCP	ENSSSCG00000014010	MAPK9	ENSG00000050748	MAPK9
chr2	94081001	94082000	0.137634	11.3842	hypermethylated	LCP	ENSSSCG00000030555	-	-	-
chr2	100131001	100132000	0.0817193	7.78708	hypermethylated	HCP	ENSSSCG00000023484	-	-	-
chr2	105862001	105863000	-0.0973694	10.5606	hypomethylated	ICP	ENSSSCG00000014165	-	ENSG00000198677	TTC37
chr2	138699001	138700000	0.0732293	8.13387	hypermethylated	HCP	ENSSSCG00000014264	HINT1	ENSG00000169567	HINT1
chr2	138992001	138993000	0.0620936	8.24134	hypermethylated	ICP	ENSSSCG00000014266	CDC42SE2	ENSG00000158985	CDC42SE2
chr2	141892001	141893000	-0.0792496	11.0057	hypomethylated	ICP	ENSSSCG00000029048	-	-	-
chr2	147124001	147125000	-0.132449	8.99077	hypomethylated	HCP	ENSSSCG00000014348	SPATA24	ENSG00000170469	SPATA24
chr2	157019001	157020000	0.0576279	13.2669	hypermethylated	HCP	ENSSSCG00000023279	SH3TC2	ENSG00000169247	SH3TC2
chr2	157799001	157800000	0.0282015	10.6733	hypermethylated	HCP	ENSSSCG00000014438	PDE6A	ENSG00000132915	PDE6A
chr2	162080001	162081000	-0.084638	7.38021	hypomethylated	ICP	ENSSSCG00000021903	-	ENSG00000185885	IFITM1
chr3	2218001	2219000	0.102649	31.0652	hypermethylated	HCP	ENSSSCG00000007572	LFNG	ENSG00000106003	LFNG
chr3	4537001	4538000	0.0739602	8.91496	hypermethylated	HCP	ENSSSCG00000027768	SLC29A4	ENSG00000164638	SLC29A4
chr3	10226001	10227000	0.0624211	16.3494	hypermethylated	ICP	ENSSSCG00000007700	HIP1	ENSG00000127946	HIP1
chr3	17161001	17162000	-0.0658636	7.32007	hypomethylated	ICP	ENSSSCG00000007748	PSPH	ENSG00000146733	PSPH
chr3	40049001	40050000	0.0816642	9.75019	hypermethylated	ICP	ENSSSCG00000007956	NLRC3	ENSG00000167984	NLRC3
chr3	40946001	40947000	0.0657243	8.6725	hypermethylated	HCP	ENSSSCG00000007975	HBZ	ENSG00000130656	HBZ
chr3	40946001	40947000	0.0657243	8.6725	hypermethylated	HCP	ENSSSCG00000007977	HBM	ENSG00000206177	HBM
chr3	40950001	40951000	0.0444562	16.5404	hypermethylated	ICP	ENSSSCG00000007978	HBA	ENSG00000206172;ENSG00000188536	HBA1;HBA2
chr3	41388001	41389000	0.0228734	7.20497	hypermethylated	HCP	ENSSSCG00000007988	JMJD8	ENSG00000161999	JMJD8
chr3	41422001	41423000	-0.0634391	10.6644	hypomethylated	HCP	ENSSSCG00000008003	HAGHL	ENSG00000103253	HAGHL
chr3	41844001	41845000	0.0536954	7.65183	hypermethylated	HCP	ENSSSCG00000008022	TELO2	ENSG00000100726	TELO2
chr3	48181001	48182000	0.0942319	8.35383	hypermethylated	HCP	ENSSSCG00000008115	MAL	ENSG00000172005	MAL
chr3	77663001	77664000	0.201559	8.55808	hypermethylated	LCP	ENSSSCG00000008354	C1D	ENSG00000197223	C1D
chr3	99308001	99309000	-0.159062	7.41792	hypomethylated	HCP	ENSSSCG00000008428	MSH2	ENSG00000095002	MSH2
chr3	107660001	107661000	-0.0597534	7.29741	hypomethylated	LCP	ENSSSCG00000030405	-	ENSG00000115904	SOS1
chr3	108193001	108194000	-0.11042	10.7333	hypomethylated	LCP	ENSSSCG00000030571	U6	ENSG00000206907	RNU6-1013P
chr3	109423001	109424000	-0.0829416	7.67755	hypomethylated	HCP	ENSSSCG00000008493	CEBPZ	ENSG00000115816	CEBPZ
chr3	114571001	114572000	-0.143823	7.17555	hypomethylated	LCP	ENSSSCG00000026213	NLRC4	ENSG00000091106	NLRC4
chr3	119136001	119137000	-0.112037	9.80207	hypomethylated	HCP	ENSSSCG00000029185	MAPRE3	ENSG00000084764	MAPRE3
chr3	121802001	121803000	0.127942	7.00366	hypermethylated	ICP	ENSSSCG00000008582	FAM228A	ENSG00000186453	FAM228A
chr3	121838001	121839000	0.0789853	7.20882	hypermethylated	LCP	ENSSSCG00000008584	-	ENSG00000276087;ENSG00000219626	RP11-507M3.1;FAM228B
chr3	130640001	130641000	-0.0864848	7.0008	hypomethylated	ICP	ENSSSCG00000020425	7SK	ENSG00000223341;ENSG00000201078;ENSG00000222078;ENSG00000200830	RN7SKP3;RN7SKP214;RN7SKP110;RN7SKP134
chr3	137612001	137613000	0.0448066	9.10566	hypermethylated	ICP	ENSSSCG00000008646	RNF144A	ENSG00000151692	RNF144A
chr3	140403001	140404000	0.0680358	8.74517	hypermethylated	HCP	ENSSSCG00000008651	DCDC2C	ENSG00000214866	DCDC2C
chr4	8967001	8968000	0.161307	15.1613	hypermethylated	ICP	ENSSSCG00000026342	-	-	-
chr4	8968001	8969000	0.159855	7.98948	hypermethylated	ICP	ENSSSCG00000026342	-	-	-
chr4	39756001	39757000	0.125234	9.0393	hypermethylated	LCP	ENSSSCG00000027587	-	ENSG00000104450	SPAG1
chr4	45498001	45499000	0.0841556	18.9771	hypermethylated	ICP	ENSSSCG00000019800	SNORA26	ENSG00000212517;ENSG00000212558;ENSG00000212608;ENSG00000252236	SNORA26;SNORA26;SNORA26;SNORA26
chr4	56589001	56590000	0.152914	10.3973	hypermethylated	HCP	ENSSSCG00000006146	-	ENSG00000133739	LRRCC1
chr4	60605001	60606000	-0.0687939	7.99734	hypomethylated	ICP	ENSSSCG00000006154	PAG1	ENSG00000076641	PAG1
chr4	99984001	99985000	-0.203886	9.14487	hypomethylated	LCP	ENSSSCG00000022686	OR10J1	ENSG00000186306	OR10T2
chr4	106467001	106468000	-0.0612524	11.5371	hypomethylated	LCP	ENSSSCG00000027091	OAZ3	ENSG00000143450	OAZ3
chr4	108972001	108973000	0.0984657	9.12846	hypermethylated	LCP	ENSSSCG00000006680	HFE2	ENSG00000168509	HFE2
chr4	112882001	112883000	-0.127136	10.2025	hypomethylated	ICP	ENSSSCG00000020061	-	-	-
chr4	129492001	129493000	-0.117638	8.77053	hypomethylated	ICP	ENSSSCG00000006864	CDC14A	ENSG00000079335	CDC14A
chr4	142224001	142225000	-0.063814	9.04516	hypomethylated	ICP	ENSSSCG00000006935	CLCA2	ENSG00000137975	CLCA2
chr5	3634001	3635000	-0.114381	7.52432	hypomethylated	HCP	ENSSSCG00000019768	U12	ENSG00000276027	RNU12
chr5	16586001	16587000	-0.0712971	10.6904	hypomethylated	ICP	ENSSSCG00000030600	-	-	-
chr5	18773001	18774000	-0.06822	7.2395	hypomethylated	LCP	ENSSSCG00000000260	SOAT2	ENSG00000167780	SOAT2
chr5	21256001	21257000	-0.142224	8.77673	hypomethylated	ICP	ENSSSCG00000026447	-	ENSG00000188324	OR6C6
chr5	21946001	21947000	0.0950496	11.1563	hypermethylated	ICP	ENSSSCG00000000333	-	ENSG00000187857	OR6C75
chr5	23334001	23335000	-0.092937	9.73748	hypomethylated	HCP	ENSSSCG00000000399	TIMELESS	ENSG00000111602	TIMELESS
chr5	35557001	35558000	-0.143078	7.86547	hypomethylated	ICP	ENSSSCG00000000484	-	ENSG00000071082	RPL31
chr5	64739001	64740000	-0.0726423	9.33489	hypomethylated	ICP	ENSSSCG00000000651	-	-	-
chr5	65573001	65574000	0.0915366	7.33111	hypermethylated	ICP	ENSSSCG00000000666	MFAP5	ENSG00000197614	MFAP5
chr5	66481001	66482000	-0.0949718	9.91975	hypomethylated	ICP	ENSSSCG00000020372	SCAR-11	ENSG00000251898	SCAR-11
chr5	66780001	66781000	0.137784	11.5627	hypermethylated	ICP	ENSSSCG00000000708	TNFRSF1A	ENSG00000067182	TNFRSF1A
chr5	69615001	69616000	0.0563561	9.05236	hypermethylated	ICP	ENSSSCG00000000745	DDX11	ENSG00000013573	DDX11
chr5	69929001	69930000	-0.095576	9.31451	hypomethylated	HCP	ENSSSCG00000000751	CCDC77	ENSG00000120647	CCDC77
chr5	70038001	70039000	-0.0875332	7.15516	hypomethylated	ICP	ENSSSCG00000020797	-	ENSG00000073614	KDM5A
chr6	4490001	4491000	0.0587977	8.22221	hypermethylated	HCP	ENSSSCG00000002670	-	-	-
chr6	9637001	9638000	-0.121214	7.37716	hypomethylated	ICP	ENSSSCG00000002694	CLEC3A	ENSG00000166509	CLEC3A
chr6	12252001	12253000	0.05225	12.9459	hypermethylated	ICP	ENSSSCG00000023012	-	-	-
chr6	12253001	12254000	0.0341342	10.9713	hypermethylated	ICP	ENSSSCG00000023012	-	-	-
chr6	12671001	12672000	-0.0579165	8.83869	hypomethylated	ICP	ENSSSCG00000002714	-	ENSG00000103091	WDR59
chr6	14525001	14526000	-0.171763	7.72419	hypomethylated	LCP	ENSSSCG00000002741	-	ENSG00000102984	ZNF821
chr6	25112001	25113000	0.0713098	9.61026	hypermethylated	LCP	ENSSSCG00000026116	FHOD1	ENSG00000135723	FHOD1
chr6	41765001	41766000	-0.0924911	7.34909	hypomethylated	LCP	ENSSSCG00000021741	ZNF527	ENSG00000189164	ZNF527
chr6	42643001	42644000	0.10027	10.5426	hypermethylated	ICP	ENSSSCG00000023220	-	ENSG00000105738	SIPA1L3
chr6	45892001	45893000	0.109618	9.12565	hypermethylated	ICP	ENSSSCG00000003039	GRIK5	ENSG00000105737	GRIK5
chr6	46406001	46407000	-0.0871673	7.36058	hypomethylated	ICP	ENSSSCG00000003067	-	-	-
chr6	50252001	50253000	0.125086	10.3435	hypermethylated	HCP	ENSSSCG00000003170	SLC17A7	ENSG00000104888	SLC17A7
chr6	51689001	51690000	0.0773787	10.9047	hypermethylated	HCP	ENSSSCG00000003229	ETFB	ENSG00000105379	ETFB
chr6	59890001	59891000	0.0491224	25.9809	hypermethylated	HCP	ENSSSCG00000003359	TPRG1L	ENSG00000158109	TPRG1L
chr6	59928001	59929000	0.0689738	12.7	hypermethylated	ICP	ENSSSCG00000019934	ssc-mir-551a	ENSG00000207776	MIR551A
chr6	62416001	62417000	-0.0911471	7.31227	hypomethylated	ICP	ENSSSCG00000021518	-	-	-
chr6	63053001	63054000	-0.108258	7.55831	hypomethylated	ICP	ENSSSCG00000003386	TNFRSF9	ENSG00000049249	TNFRSF9
chr6	74609001	74610000	0.0959329	16.0638	hypermethylated	ICP	ENSSSCG00000003524	C1QA	ENSG00000173372	C1QA
chr6	125365001	125366000	-0.11598	8.48988	hypomethylated	ICP	ENSSSCG00000027483	U6	ENSG00000251958	RNU6-1102P
chr6	139893001	139894000	0.0403269	7.13281	hypermethylated	ICP	ENSSSCG00000003824	-	ENSG00000134716	CYP2J2
chr6	145781001	145782000	0.0833186	8.61266	hypermethylated	LCP	ENSSSCG00000003845	-	ENSG00000184313;ENSG00000271723	MROH7;MROH7-TTC4
chr6	155123001	155124000	-0.0523386	9.53048	hypomethylated	ICP	ENSSSCG00000018576	-	-	-
chr6	156165001	156166000	0.059354	11.6072	hypermethylated	HCP	ENSSSCG00000030344	CLDN19	ENSG00000164007	CLDN19
chr7	8015001	8016000	-0.0755332	9.87842	hypomethylated	ICP	ENSSSCG00000001045	ELOVL2	ENSG00000197977	ELOVL2
chr7	12848001	12849000	-0.102858	7.25311	hypomethylated	HCP	ENSSSCG00000001064	GMPR	ENSG00000137198	GMPR
chr7	16177001	16178000	-0.0907279	7.04077	hypomethylated	HCP	ENSSSCG00000024312	ID4	ENSG00000172201	ID4
chr7	18654001	18655000	-0.0904255	7.13169	hypomethylated	HCP	ENSSSCG00000001083	HDGFL1	ENSG00000112273	HDGFL1
chr7	23704001	23705000	0.0812792	9.1012	hypermethylated	ICP	ENSSSCG00000001196	-	-	-
chr7	27814001	27815000	0.100261	7.68035	hypermethylated	HCP	ENSSSCG00000001421	ZBTB12	ENSG00000204366	ZBTB12
chr7	35244001	35245000	0.0766081	9.51959	hypermethylated	ICP	ENSSSCG00000027053	PACSIN1	ENSG00000124507	PACSIN1
chr7	37412001	37413000	-0.111477	9.21297	hypomethylated	HCP	ENSSSCG00000001567	CPNE5	ENSG00000124772	CPNE5
chr7	42751001	42752000	-0.184655	11.9679	hypomethylated	ICP	ENSSSCG00000001636	GUCA1A	ENSG00000048545	GUCA1A
chr7	48174001	48175000	-0.158862	10.3449	hypomethylated	ICP	ENSSSCG00000001723	PAF-AH	ENSG00000146070	PLA2G7
chr7	55385001	55386000	-0.0478837	21.2276	hypomethylated	LCP	ENSSSCG00000018194	U6	ENSG00000252023;ENSG00000201623;ENSG00000223217;ENSG00000212387;ENSG00000199791	RNU6-581P;RNU6-923P;RNU6-938P;RNU6-1055P;RNU6-451P
chr7	62952001	62953000	-0.0644297	8.37834	hypomethylated	LCP	ENSSSCG00000018742	-	ENSG00000207636	MIR631
chr7	63654001	63655000	-0.0747292	7.01713	hypomethylated	LCP	ENSSSCG00000022812	ARID3B	ENSG00000179361	ARID3B
chr7	95144001	95145000	0.0734644	7.06937	hypermethylated	HCP	ENSSSCG00000002276	PLEKHG3	ENSG00000126822	PLEKHG3
chr7	95545001	95546000	-0.0585533	7.1446	hypomethylated	HCP	ENSSSCG00000002282	MAX	ENSG00000125952	MAX
chr7	97624001	97625000	-0.0769152	7.30982	hypomethylated	HCP	ENSSSCG00000022069	PIGH	ENSG00000100564	PIGH
chr7	100610001	100611000	-0.0811249	7.69367	hypomethylated	ICP	ENSSSCG00000002328	MED6	ENSG00000133997	MED6
chr7	104088001	104089000	-0.0849857	8.27497	hypomethylated	HCP	ENSSSCG00000002378	MLH3	ENSG00000119684	MLH3
chr7	106447001	106448000	-0.107866	7.31522	hypomethylated	ICP	ENSSSCG00000002403	VIPAS39	ENSG00000151445	VIPAS39
chr7	106447001	106448000	-0.107866	7.31522	hypomethylated	HCP	ENSSSCG00000002406	-	ENSG00000100591	AHSA1
chr7	132062001	132063000	-0.129467	7.77119	hypomethylated	ICP	ENSSSCG00000028457	-	-	-
chr8	115001	116000	0.0635802	16.4467	hypermethylated	HCP	ENSSSCG00000029983	PCGF3	ENSG00000185619	PCGF3
chr8	508001	509000	0.0565522	7.23234	hypermethylated	HCP	ENSSSCG00000020173	SCAR-23	ENSG00000249784	SCAR-22
chr8	2891001	2892000	0.0458405	7.06575	hypermethylated	ICP	ENSSSCG00000008712	PPP2R2C	ENSG00000074211	PPP2R2C
chr8	37342001	37343000	-0.142519	10.104	hypomethylated	ICP	ENSSSCG00000029103	U6	ENSG00000252626	RNU6-1308P
chr8	75692001	75693000	-0.0333063	13.5954	hypomethylated	ICP	ENSSSCG00000008972	PPEF2	ENSG00000156194	PPEF2
chr8	117991001	117992000	-0.079626	7.95387	hypomethylated	ICP	ENSSSCG00000009126	-	-	-
chr8	131560001	131561000	0.0408025	8.33583	hypermethylated	ICP	ENSSSCG00000025773	U6	ENSG00000212489	RNU6-1109P
chr9	3921001	3922000	0.0768711	9.9474	hypermethylated	ICP	ENSSSCG00000014625	TRIM3	ENSG00000110171	TRIM3
chr9	6244001	6245000	-0.224089	19.4459	hypomethylated	LCP	ENSSSCG00000022572	OR52K1	ENSG00000196778	OR52K1
chr9	6247001	6248000	-0.0915906	13.6933	hypomethylated	LCP	ENSSSCG00000022572	OR52K1	ENSG00000196778	OR52K1
chr9	10643001	10644000	-0.0786258	9.33749	hypomethylated	ICP	ENSSSCG00000020018	-	-	-
chr9	50319001	50320000	0.0514485	7.29643	hypermethylated	ICP	ENSSSCG00000021548	-	-	-
chr9	52347001	52348000	0.0706402	9.93581	hypermethylated	ICP	ENSSSCG00000021548	TRIM29	ENSG00000137699	TRIM29
chr9	78909001	78910000	-0.0967232	8.6064	hypomethylated	ICP	ENSSSCG00000015313	KRIT1	ENSG00000001631	KRIT1
chr9	79089001	79090000	-0.0843585	7.2856	hypomethylated	LCP	ENSSSCG00000025577	GATAD1	ENSG00000157259	GATAD1
chr9	128961001	128962000	0.129974	8.09052	hypermethylated	ICP	ENSSSCG00000015507	-	-	-
chr9	132407001	132408000	-0.100994	7.81379	hypomethylated	ICP	ENSSSCG00000015522	ANGPTL1	ENSG00000116194	ANGPTL1
chr9	133682001	133683000	-0.0973866	10.034	hypomethylated	LCP	ENSSSCG00000015536	LHX4	ENSG00000121454	LHX4
chr9	136015001	136016000	-0.123068	9.03812	hypomethylated	LCP	ENSSSCG00000015547	-	-	-
chr9	136231001	136232000	0.113491	9.85134	hypermethylated	ICP	ENSSSCG00000015551	RGS8	ENSG00000135824	RGS8
chr9	144381001	144382000	-0.0417781	7.64868	hypomethylated	ICP	ENSSSCG00000015601	-	ENSG00000143493	INTS7
chr9	146520001	146521000	0.0413843	10.1064	hypermethylated	ICP	ENSSSCG00000015619	CAMK1G	ENSG00000008118	CAMK1G

## Sheet: Table S5
Table S5. List of genes with DMRs in gene bodies
Characteristic of DMRs						Annotation of DMRs		Human orthologs
Chr	Start	End	logFC	t value	Methylation change	Ensembl ID	Pig gene symbol	Ensembl ID	Gene symbol
chr1	935001	936000	0.0892775	7.47655	hypermethylated	ENSSSCG00000030155	-	ENSG00000130024	PHF10
chr1	2732001	2733000	0.0535031	9.99557	hypermethylated	ENSSSCG00000004018	MLLT4	ENSG00000130396	MLLT4
chr1	3115001	3116000	0.0491135	7.23646	hypermethylated	ENSSSCG00000027404	-	ENSG00000112494	UNC93A
chr1	3292001	3293000	-0.0446332	9.67736	hypomethylated	ENSSSCG00000004024	-	ENSG00000026297;ENSG00000249141	R-SET2;RP11-514O12.4
chr1	3592001	3593000	-0.0533421	12.8486	hypomethylated	ENSSSCG00000004022	RPS6KA2	ENSG00000071242	RPS6KA2
chr1	7232001	7233000	-0.1126	8.80132	hypomethylated	ENSSSCG00000004032	PARK2	ENSG00000185345	PARK2
chr1	7351001	7352000	0.0474121	9.55521	hypermethylated	ENSSSCG00000004032	PARK2	ENSG00000185345	PARK2
chr1	7524001	7525000	-0.291011	7.16747	hypomethylated	ENSSSCG00000004032	PARK2	ENSG00000185345	PARK2
chr1	7785001	7786000	-0.0629596	11.2916	hypomethylated	ENSSSCG00000004032	PARK2	ENSG00000185345	PARK2
chr1	8333001	8334000	0.0936811	7.6467	hypermethylated	ENSSSCG00000004033	AGPAT4	ENSG00000026652	AGPAT4
chr1	8429001	8430000	-0.0408296	8.13939	hypomethylated	ENSSSCG00000004033	AGPAT4	ENSG00000026652	AGPAT4
chr1	8792001	8793000	-0.142795	11.7199	hypomethylated	ENSSSCG00000004039	SLC22A3	ENSG00000146477	SLC22A3
chr1	9190001	9191000	0.0560366	7.36008	hypermethylated	ENSSSCG00000004044	IGF2R	ENSG00000197081	IGF2R
chr1	10495001	10496000	-0.0660762	7.22086	hypomethylated	ENSSSCG00000004057	SYTL3	ENSG00000164674	SYTL3
chr1	10946001	10947000	-0.103995	7.92824	hypomethylated	ENSSSCG00000012314	-	ENSG00000122335	SERAC1
chr1	11176001	11177000	0.187938	27.5946	hypermethylated	ENSSSCG00000012315	SYNJ2	ENSG00000078269	SYNJ2
chr1	11272001	11273000	-0.0696295	21.5611	hypomethylated	ENSSSCG00000030535	SNX9	ENSG00000130340	SNX9
chr1	15590001	15591000	-0.140067	7.37163	hypomethylated	ENSSSCG00000004075	RGS17	ENSG00000091844	RGS17
chr1	16336001	16337000	-0.104365	7.28026	hypomethylated	ENSSSCG00000021273	-	-	-
chr1	16343001	16344000	-0.120521	9.10319	hypomethylated	ENSSSCG00000021273	-	-	-
chr1	17615001	17616000	0.0564496	7.64896	hypermethylated	ENSSSCG00000004092	-	-	-
chr1	18462001	18463000	-0.100545	7.92772	hypomethylated	ENSSSCG00000004103	PCMT1	ENSG00000120265	PCMT1
chr1	23926001	23927000	-0.0671437	11.9344	hypomethylated	ENSSSCG00000004132	PHACTR2	ENSG00000112419	PHACTR2
chr1	30557001	30558000	-0.0365656	11.5005	hypomethylated	ENSSSCG00000004157	IL20RA	ENSG00000016402	IL20RA
chr1	30749001	30750000	-0.102989	8.5515	hypomethylated	ENSSSCG00000031001	MAP3K5	ENSG00000197442	MAP3K5
chr1	30749001	30750000	-0.102989	8.5515	hypomethylated	ENSSSCG00000004160	PEX7	ENSG00000112357	PEX7
chr1	30749001	30750000	-0.102989	8.5515	hypomethylated	ENSSSCG00000026041	-	ENSG00000197442	MAP3K5
chr1	30839001	30840000	0.145166	7.65344	hypermethylated	ENSSSCG00000031001	MAP3K5	ENSG00000197442	MAP3K5
chr1	30839001	30840000	0.145166	7.65344	hypermethylated	ENSSSCG00000026041	-	ENSG00000197442	MAP3K5
chr1	30842001	30843000	-0.183517	9.32489	hypomethylated	ENSSSCG00000031001	MAP3K5	ENSG00000197442	MAP3K5
chr1	30842001	30843000	-0.183517	9.32489	hypomethylated	ENSSSCG00000026041	-	ENSG00000197442	MAP3K5
chr1	34846001	34847000	-0.0478805	7.02888	hypomethylated	ENSSSCG00000004191	MOXD1	ENSG00000079931	MOXD1
chr1	35799001	35800000	-0.153872	8.04019	hypomethylated	ENSSSCG00000022533	-	-	-
chr1	35997001	35998000	0.0328714	9.48936	hypermethylated	ENSSSCG00000004199	-	ENSG00000079819	EPB41L2
chr1	38608001	38609000	0.104158	7.4211	hypermethylated	ENSSSCG00000004209	PTPRK	ENSG00000152894	PTPRK
chr1	38634001	38635000	-0.0578123	7.73705	hypomethylated	ENSSSCG00000004209	PTPRK	ENSG00000152894	PTPRK
chr1	40790001	40791000	-0.0632931	8.7762	hypomethylated	ENSSSCG00000004221	HINT3	ENSG00000111911	HINT3
chr1	40990001	40991000	0.133771	7.9866	hypermethylated	ENSSSCG00000004223	HEY2	ENSG00000135547	HEY2
chr1	45743001	45744000	-0.0993667	7.48649	hypomethylated	ENSSSCG00000004242	TBC1D32	ENSG00000146350	TBC1D32
chr1	48043001	48044000	0.108775	12.0674	hypermethylated	ENSSSCG00000004244	MAN1A1	ENSG00000111885	MAN1A1
chr1	48984001	48985000	-0.0632905	7.47903	hypomethylated	ENSSSCG00000004250	SLC35F1	ENSG00000196376	SLC35F1
chr1	56359001	56360000	0.173754	7.55652	hypermethylated	ENSSSCG00000004273	COL19A1	ENSG00000082293	COL19A1
chr1	56510001	56511000	0.043831	9.94784	hypermethylated	ENSSSCG00000004273	COL19A1	ENSG00000082293	COL19A1
chr1	56743001	56744000	0.0981987	10.5031	hypermethylated	ENSSSCG00000004274	COL9A1	ENSG00000112280	COL9A1
chr1	59143001	59144000	-0.12107	7.89834	hypomethylated	ENSSSCG00000004281	KCNQ5	ENSG00000185760	KCNQ5
chr1	59272001	59273000	0.0965511	7.78206	hypermethylated	ENSSSCG00000004281	KCNQ5	ENSG00000185760	KCNQ5
chr1	59493001	59494000	-0.0524756	12.2623	hypomethylated	ENSSSCG00000028526	-	-	-
chr1	63112001	63113000	0.0549963	10.522	hypermethylated	ENSSSCG00000004308	SPACA1	ENSG00000118434	SPACA1
chr1	64952001	64953000	-0.109488	12.1525	hypomethylated	ENSSSCG00000004332	BACH2	ENSG00000112182	BACH2
chr1	64962001	64963000	-0.144968	7.03837	hypomethylated	ENSSSCG00000004332	BACH2	ENSG00000112182	BACH2
chr1	76390001	76391000	-0.10727	7.09796	hypomethylated	ENSSSCG00000004360	-	ENSG00000112249	ASCC3
chr1	77495001	77496000	0.0487772	9.31285	hypermethylated	ENSSSCG00000004361	GRIK2	ENSG00000164418	GRIK2
chr1	80334001	80335000	-0.097053	7.20699	hypomethylated	ENSSSCG00000004364	HACE1	ENSG00000085382	HACE1
chr1	84243001	84244000	0.0491817	7.53177	hypermethylated	ENSSSCG00000004388	ARMC2	ENSG00000118690	ARMC2
chr1	84817001	84818000	0.0913112	9.10374	hypermethylated	ENSSSCG00000004411	ZBTB24	ENSG00000112365	ZBTB24
chr1	85731001	85732000	0.0898239	8.78882	hypermethylated	ENSSSCG00000004402	METTL24	ENSG00000053328	METTL24
chr1	86880001	86881000	-0.139447	7.40934	hypomethylated	ENSSSCG00000025439	-	ENSG00000009413	REV3L
chr1	87185001	87186000	-0.117355	7.75169	hypomethylated	ENSSSCG00000004421	FYN	ENSG00000010810	FYN
chr1	87192001	87193000	-0.204069	12.8292	hypomethylated	ENSSSCG00000004421	FYN	ENSG00000010810	FYN
chr1	87297001	87298000	-0.16929	15.4793	hypomethylated	ENSSSCG00000004421	FYN	ENSG00000010810	FYN
chr1	93308001	93309000	-0.137661	11.3514	hypomethylated	ENSSSCG00000004457	DOPEY1	ENSG00000083097	DOPEY1
chr1	101058001	101059000	0.0887762	9.22449	hypermethylated	ENSSSCG00000004478	MYO6	ENSG00000196586	MYO6
chr1	101618001	101619000	-0.098059	8.69624	hypomethylated	ENSSSCG00000004479	FILIP1	ENSG00000118407	FILIP1
chr1	101746001	101747000	-0.20749	8.74893	hypomethylated	ENSSSCG00000004484	-	ENSG00000111799	COL12A1
chr1	107923001	107924000	-0.0653628	17.6296	hypomethylated	ENSSSCG00000004506	CTIF	ENSG00000134030	CTIF
chr1	108004001	108005000	0.0577078	7.98042	hypermethylated	ENSSSCG00000004506	CTIF	ENSG00000134030	CTIF
chr1	110130001	110131000	-0.0427035	10.1636	hypomethylated	ENSSSCG00000004520	MAPK4	ENSG00000141639	MAPK4
chr1	110148001	110149000	-0.156163	18.8062	hypomethylated	ENSSSCG00000004520	MAPK4	ENSG00000141639	MAPK4
chr1	115154001	115155000	0.0770566	9.31274	hypermethylated	ENSSSCG00000004535	TCF4	ENSG00000196628	TCF4
chr1	116878001	116879000	-0.170397	8.94509	hypomethylated	ENSSSCG00000004538	WDR7	ENSG00000091157	WDR7
chr1	118346001	118347000	-0.0932691	7.48204	hypomethylated	ENSSSCG00000004551	ZNF609	ENSG00000180357	ZNF609
chr1	118904001	118905000	0.118686	7.12719	hypermethylated	ENSSSCG00000004560	-	-	-
chr1	119029001	119030000	0.0967424	8.45154	hypermethylated	ENSSSCG00000021588	DAPK2	ENSG00000035664	DAPK2
chr1	120438001	120439000	-0.0698331	7.15818	hypomethylated	ENSSSCG00000024088	-	ENSG00000171914	TLN2
chr1	127203001	127204000	-0.133033	14.0668	hypomethylated	ENSSSCG00000004600	-	-	-
chr1	130330001	130331000	0.0531353	7.83676	hypermethylated	ENSSSCG00000004614	UNC13C	ENSG00000137766	UNC13C
chr1	130347001	130348000	0.102431	9.83136	hypermethylated	ENSSSCG00000004614	UNC13C	ENSG00000137766	UNC13C
chr1	134728001	134729000	0.127927	7.05116	hypermethylated	ENSSSCG00000004638	USP50	ENSG00000170236	USP50
chr1	136581001	136582000	-0.131464	9.19435	hypomethylated	ENSSSCG00000004655	SHC4	ENSG00000185634	SHC4
chr1	138084001	138085000	0.0987939	7.80525	hypermethylated	ENSSSCG00000004663	SEMA6D	ENSG00000137872	SEMA6D
chr1	142517001	142518000	-0.0961829	11.6613	hypomethylated	ENSSSCG00000004695	WDR76	ENSG00000092470	WDR76
chr1	142980001	142981000	-0.0781431	7.22294	hypomethylated	ENSSSCG00000004710	ADAL	ENSG00000168803	ADAL
chr1	143349001	143350000	0.129523	9.31515	hypermethylated	ENSSSCG00000004718	TTBK2	ENSG00000128881	TTBK2
chr1	144634001	144635000	-0.0820904	7.37271	hypomethylated	ENSSSCG00000020666	EHD4	ENSG00000103966	EHD4
chr1	144899001	144900000	0.0912862	7.26607	hypermethylated	ENSSSCG00000004744	TYRO3	ENSG00000092445	TYRO3
chr1	153658001	153659000	-0.0662848	7.02787	hypomethylated	ENSSSCG00000004812	IGF1R	ENSG00000140443	IGF1R
chr1	153688001	153689000	0.127781	7.52066	hypermethylated	ENSSSCG00000004812	IGF1R	ENSG00000140443	IGF1R
chr1	159860001	159861000	-0.102839	7.02367	hypomethylated	ENSSSCG00000004844	MTMR10	ENSG00000166912	MTMR10
chr1	160249001	160250000	-0.0792901	8.04961	hypomethylated	ENSSSCG00000004849	APBA2	ENSG00000034053	APBA2
chr1	161569001	161570000	-0.109697	9.14705	hypomethylated	ENSSSCG00000004856	NFATC1	ENSG00000131196	NFATC1
chr1	175664001	175665000	-0.115658	7.53496	hypomethylated	ENSSSCG00000004894	SERPINB5	ENSG00000206075	SERPINB5
chr1	176869001	176870000	0.119128	7.71533	hypermethylated	ENSSSCG00000004901	PIGN	ENSG00000197563	PIGN
chr1	179204001	179205000	-0.0694406	7.29436	hypomethylated	ENSSSCG00000004908	LMAN1	ENSG00000074695	LMAN1
chr1	179849001	179850000	-0.160629	12.6059	hypomethylated	ENSSSCG00000004918	ALPK2	ENSG00000198796	ALPK2
chr1	181073001	181074000	0.103021	9.01762	hypermethylated	ENSSSCG00000004934	DPP8	ENSG00000074603	DPP8
chr1	181478001	181479000	0.196062	11.6581	hypermethylated	ENSSSCG00000022696	RAB11A	ENSG00000103769	RAB11A
chr1	182197001	182198000	-0.166065	12.33	hypomethylated	ENSSSCG00000004943	-	-	-
chr1	182404001	182405000	-0.0964594	7.50036	hypomethylated	ENSSSCG00000004948	SMAD6	ENSG00000137834	SMAD6
chr1	188134001	188135000	0.14624	9.64981	hypermethylated	ENSSSCG00000004979	-	ENSG00000066933	MYO9A
chr1	195053001	195054000	-0.141408	40.0128	hypomethylated	ENSSSCG00000027765	FAM179B	ENSG00000198718	FAM179B
chr1	196968001	196969000	-0.0998122	12.8779	hypomethylated	ENSSSCG00000005002	MDGA2	ENSG00000139915	MDGA2
chr1	200285001	200286000	0.0316371	7.13341	hypermethylated	ENSSSCG00000005015	SOS2	ENSG00000100485	SOS2
chr1	200287001	200288000	-0.0743703	8.72584	hypomethylated	ENSSSCG00000005015	SOS2	ENSG00000100485	SOS2
chr1	200825001	200826000	-0.135626	8.21596	hypomethylated	ENSSSCG00000005022	NIN	ENSG00000100503	NIN
chr1	202363001	202364000	-0.224234	7.47941	hypomethylated	ENSSSCG00000027537	-	ENSG00000087301	TXNDC16
chr1	202651001	202652000	-0.170328	7.1864	hypomethylated	ENSSSCG00000005039	STYX	ENSG00000198252	STYX
chr1	206097001	206098000	0.0791266	8.54284	hypermethylated	ENSSSCG00000021134	PELI2	ENSG00000139946	PELI2
chr1	206985001	206986000	-0.0742168	8.15357	hypomethylated	ENSSSCG00000005066	EXOC5	ENSG00000070367	EXOC5
chr1	207170001	207171000	-0.0876456	8.86511	hypomethylated	ENSSSCG00000005067	C14orf105	ENSG00000100557	C14orf105
chr1	208333001	208334000	-0.156448	8.21977	hypomethylated	ENSSSCG00000005073	ARID4A	ENSG00000032219	ARID4A
chr1	210248001	210249000	0.130656	8.65977	hypermethylated	ENSSSCG00000005082	PCNXL4	ENSG00000126773	PCNXL4
chr1	211800001	211801000	-0.207995	7.0574	hypomethylated	ENSSSCG00000005095	PKC	ENSG00000027075	PRKCH
chr1	226059001	226060000	-0.140968	13.2598	hypomethylated	ENSSSCG00000005166	MLLT3	ENSG00000171843	MLLT3
chr1	226230001	226231000	0.149821	14.0224	hypermethylated	ENSSSCG00000005166	MLLT3	ENSG00000171843	MLLT3
chr1	226973001	226974000	0.0807611	7.56403	hypermethylated	ENSSSCG00000005167	SLC24A2	ENSG00000155886	SLC24A2
chr1	231959001	231960000	-0.196377	7.60003	hypomethylated	ENSSSCG00000005190	NFIB	ENSG00000147862	NFIB
chr1	238848001	238849000	-0.143105	8.3113	hypomethylated	ENSSSCG00000005194	-	-	-
chr1	241485001	241486000	-0.142569	7.57544	hypomethylated	ENSSSCG00000005203	IL33	ENSG00000137033	IL33
chr1	244279001	244280000	-0.0731238	22.7286	hypomethylated	ENSSSCG00000025229	-	-	-
chr1	244459001	244460000	-0.122364	7.89257	hypomethylated	ENSSSCG00000005225	-	-	-
chr1	244934001	244935000	0.0619457	9.14674	hypermethylated	ENSSSCG00000005228	KCNV2	ENSG00000168263	KCNV2
chr1	245025001	245026000	-0.0559225	8.88863	hypomethylated	ENSSSCG00000005229	VLDLR	ENSG00000147852	VLDLR
chr1	247588001	247589000	-0.150333	10.3184	hypomethylated	ENSSSCG00000005240	DOCK8	ENSG00000107099	DOCK8
chr1	247656001	247657000	-0.111336	11.094	hypomethylated	ENSSSCG00000005240	DOCK8	ENSG00000107099	DOCK8
chr1	249059001	249060000	-0.0691451	7.04361	hypomethylated	ENSSSCG00000005250	-	-	-
chr1	256367001	256368000	0.191978	13.5588	hypermethylated	ENSSSCG00000005278	PRUNE2	ENSG00000106772	PRUNE2
chr1	257001001	257002000	-0.153943	13.1681	hypomethylated	ENSSSCG00000005282	VPS13A	ENSG00000197969	VPS13A
chr1	263962001	263963000	-0.139434	9.31503	hypomethylated	ENSSSCG00000005307	-	-	-
chr1	264148001	264149000	0.0346377	7.75275	hypermethylated	ENSSSCG00000005317	TLN1	ENSG00000137076	TLN1
chr1	264165001	264166000	0.0928707	7.69388	hypermethylated	ENSSSCG00000005317	TLN1	ENSG00000137076	TLN1
chr1	264912001	264913000	0.0838067	9.62956	hypermethylated	ENSSSCG00000005343	RNF38	ENSG00000137075	RNF38
chr1	264924001	264925000	-0.0924055	9.75222	hypomethylated	ENSSSCG00000005343	RNF38	ENSG00000137075	RNF38
chr1	265219001	265220000	-0.05928	9.58897	hypomethylated	ENSSSCG00000005344	MELK	ENSG00000165304	MELK
chr1	265489001	265490000	-0.104024	9.73934	hypomethylated	ENSSSCG00000005345	PAX5	ENSG00000196092	PAX5
chr1	265943001	265944000	-0.100844	11.1495	hypomethylated	ENSSSCG00000005346	ZCCHC7	ENSG00000147905	ZCCHC7
chr1	266418001	266419000	-0.192579	8.41052	hypomethylated	ENSSSCG00000005352	FRMPD1	ENSG00000070601	FRMPD1
chr1	266466001	266467000	-0.101943	7.82639	hypomethylated	ENSSSCG00000005354	TRMT10B	ENSG00000165275	TRMT10B
chr1	266608001	266609000	-0.06212	10.4406	hypomethylated	ENSSSCG00000005356	DCAF10	ENSG00000122741	DCAF10
chr1	267612001	267613000	-0.13746	9.367	hypomethylated	ENSSSCG00000023010	TMOD1	ENSG00000136842	TMOD1
chr1	267612001	267613000	-0.13746	9.367	hypomethylated	ENSSSCG00000005366	-	ENSG00000136937	NCBP1
chr1	267880001	267881000	0.0535242	7.65701	hypermethylated	ENSSSCG00000005370	C9orf156	ENSG00000136932	C9orf156
chr1	268215001	268216000	-0.126074	7.06365	hypomethylated	ENSSSCG00000005376	TBC1D2	ENSG00000095383	TBC1D2
chr1	270356001	270357000	-0.132476	7.8918	hypomethylated	ENSSSCG00000005388	INVS	ENSG00000119509	INVS
chr1	270449001	270450000	-0.231125	8.29688	hypomethylated	ENSSSCG00000005389	TEX10	ENSG00000136891	TEX10
chr1	270605001	270606000	0.062302	7.78605	hypermethylated	ENSSSCG00000005391	-	ENSG00000251349;ENSG00000241697	MSANTD3-TMEFF1;TMEFF1
chr1	282440001	282441000	0.13289	8.17191	hypermethylated	ENSSSCG00000005456	MUSK	ENSG00000030304	MUSK
chr1	283273001	283274000	-0.096378	8.86751	hypomethylated	ENSSSCG00000005463	C9orf84	ENSG00000165181	C9orf84
chr1	283610001	283611000	0.0772686	10.4328	hypermethylated	ENSSSCG00000005465	SUSD1	ENSG00000106868	SUSD1
chr1	284342001	284343000	-0.0597195	16.0114	hypomethylated	ENSSSCG00000005471	SNX30	ENSG00000148158	SNX30
chr1	284990001	284991000	0.0932781	35.8649	hypermethylated	ENSSSCG00000005480	-	-	-
chr1	286010001	286011000	-0.0813129	7.75441	hypomethylated	ENSSSCG00000005487	COL27A1	ENSG00000196739	COL27A1
chr1	286010001	286011000	-0.0813129	7.75441	hypomethylated	ENSSSCG00000023894	-	ENSG00000106948	AK-
chr1	286103001	286104000	-0.131229	7.69331	hypomethylated	ENSSSCG00000005487	COL27A1	ENSG00000196739	COL27A1
chr1	286103001	286104000	-0.131229	7.69331	hypomethylated	ENSSSCG00000005490	DFNB31	ENSG00000095397	DFNB31
chr1	288086001	288087000	-0.108852	12.0285	hypomethylated	ENSSSCG00000005498	PAPPA	ENSG00000182752	PAPPA
chr1	289331001	289332000	-0.0635819	8.73941	hypomethylated	ENSSSCG00000027360	-	-	-
chr1	289332001	289333000	-0.0893642	8.40967	hypomethylated	ENSSSCG00000027360	-	-	-
chr1	292657001	292658000	-0.0987387	8.98593	hypomethylated	ENSSSCG00000028117	-	ENSG00000136861	CDK5RAP2
chr1	293491001	293492000	-0.156505	9.12889	hypomethylated	ENSSSCG00000005514	RAB14	ENSG00000119396	RAB14
chr1	293673001	293674000	-0.115031	7.83017	hypomethylated	ENSSSCG00000005518	-	-	-
chr1	297449001	297450000	0.178869	7.47468	hypermethylated	ENSSSCG00000023197	-	-	-
chr1	297476001	297477000	-0.110253	7.02932	hypomethylated	ENSSSCG00000023197	-	-	-
chr1	297602001	297603000	0.11121	12.8002	hypermethylated	ENSSSCG00000005582	STRBP	ENSG00000165209	STRBP
chr1	297821001	297822000	-0.115554	8.02579	hypomethylated	ENSSSCG00000005585	-	-	-
chr1	298182001	298183000	-0.149177	11.3342	hypomethylated	ENSSSCG00000026555	DENND1A	ENSG00000119522	DENND1A
chr1	298194001	298195000	-0.0969835	11.4368	hypomethylated	ENSSSCG00000026555	DENND1A	ENSG00000119522	DENND1A
chr1	298708001	298709000	0.0762958	7.42268	hypermethylated	ENSSSCG00000005586	LHX2	ENSG00000106689	LHX2
chr1	298987001	298988000	-0.108232	10.2946	hypomethylated	ENSSSCG00000005590	PSMB7	ENSG00000136930	PSMB7
chr1	299044001	299045000	0.0604273	22.3226	hypermethylated	ENSSSCG00000005591	ADGRD2	ENSG00000180264	ADGRD2
chr1	299245001	299246000	-0.108462	9.86449	hypomethylated	ENSSSCG00000023876	NR6A1	ENSG00000136931	NR5A1
chr1	299255001	299256000	0.187257	12.2477	hypermethylated	ENSSSCG00000023876	NR6A1	ENSG00000136931	NR5A1
chr1	299425001	299426000	0.0657248	9.15446	hypermethylated	ENSSSCG00000005593	OLFML2A	ENSG00000185585	OLFML2A
chr1	300167001	300168000	-0.0603402	7.1157	hypomethylated	ENSSSCG00000029169	-	ENSG00000119487	MAPKAP1
chr1	301511001	301512000	-0.0957422	7.29788	hypomethylated	ENSSSCG00000005607	RALGPS1	ENSG00000136828	RALGPS1
chr1	301918001	301919000	0.0506969	8.81678	hypermethylated	ENSSSCG00000005613	-	ENSG00000148356	LRSAM1
chr1	302371001	302372000	-0.0530705	14.2194	hypomethylated	ENSSSCG00000005631	FAM102A	ENSG00000167106	FAM102A
chr1	302602001	302603000	-0.098687	7.5761	hypomethylated	ENSSSCG00000005638	LCN2	ENSG00000148346	LCN2
chr1	302757001	302758000	0.0813659	7.75544	hypermethylated	ENSSSCG00000005645	-	ENSG00000167112	TRUB2
chr1	302757001	302758000	0.0813659	7.75544	hypermethylated	ENSSSCG00000005646	-	ENSG00000167113	COQ4
chr1	302977001	302978000	0.0773112	7.79088	hypermethylated	ENSSSCG00000005654	SPTAN1	ENSG00000197694	SPTAN1
chr1	303130001	303131000	-0.127834	12.0759	hypomethylated	ENSSSCG00000005659	ZER1	ENSG00000160445	ZER1
chr1	303413001	303414000	0.118647	8.35167	hypermethylated	ENSSSCG00000005671	CRAT	ENSG00000095321	CRAT
chr1	303934001	303935000	0.0613349	9.71186	hypermethylated	ENSSSCG00000024341	USP20	ENSG00000136878	USP20
chr1	304805001	304806000	-0.0419803	10.0343	hypomethylated	ENSSSCG00000005706	ABL1	ENSG00000097007	ABL1
chr1	305212001	305213000	0.0649571	7.01757	hypermethylated	ENSSSCG00000005711	NUP214	ENSG00000126883	NUP214
chr1	305225001	305226000	0.0679131	7.33253	hypermethylated	ENSSSCG00000005711	NUP214	ENSG00000126883	NUP214
chr1	305586001	305587000	0.0566224	13.189	hypermethylated	ENSSSCG00000005719	RAPGEF1	ENSG00000107263	RAPGEF1
chr1	305614001	305615000	0.0914943	7.85749	hypermethylated	ENSSSCG00000005719	RAPGEF1	ENSG00000107263	RAPGEF1
chr1	305620001	305621000	-0.0988579	7.68889	hypomethylated	ENSSSCG00000005719	RAPGEF1	ENSG00000107263	RAPGEF1
chr1	306192001	306193000	-0.0569638	7.18671	hypomethylated	ENSSSCG00000005724	SETX	ENSG00000107290	SETX
chr1	306429001	306430000	0.0755706	7.83841	hypermethylated	ENSSSCG00000005729	DDX31	ENSG00000125485	DDX31
chr1	306759001	306760000	0.0714937	8.46532	hypermethylated	ENSSSCG00000005739	GTF3C5	ENSG00000148308	GTF3C5
chr1	306789001	306790000	0.0818822	7.91351	hypermethylated	ENSSSCG00000005739	GTF3C5	ENSG00000148308	GTF3C5
chr1	306987001	306988000	0.0337268	7.02023	hypermethylated	ENSSSCG00000023173	REXO4	ENSG00000148300	REXO4
chr1	307034001	307035000	0.0366822	7.23912	hypermethylated	ENSSSCG00000021113	CACFD1	ENSG00000160325	CACFD1
chr1	307076001	307077000	-0.0503112	7.08749	hypomethylated	ENSSSCG00000022891	TMEM8C	ENSG00000187616	TMEM8C
chr1	307112001	307113000	0.0315225	7.14783	hypermethylated	ENSSSCG00000026425	ADAMTSL2	ENSG00000197859	ADAMTSL2
chr1	307192001	307193000	0.0666728	7.79445	hypermethylated	ENSSSCG00000005742	DBH	ENSG00000123454	DBH
chr1	307351001	307352000	0.0474117	11.7655	hypermethylated	ENSSSCG00000005743	VAV2	ENSG00000160293	VAV2
chr1	308149001	308150000	0.0462166	7.19223	hypermethylated	ENSSSCG00000005751	COL5A1	ENSG00000130635	COL5A1
chr1	308876001	308877000	0.0653996	12.1132	hypermethylated	ENSSSCG00000005753	CAMSAP1	ENSG00000130559	CAMSAP1
chr1	309077001	309078000	-0.0831229	8.62782	hypomethylated	ENSSSCG00000025387	-	-	-
chr1	311052001	311053000	-0.0972555	8.09547	hypomethylated	ENSSSCG00000005781	TARSL2	ENSG00000185418	TARSL2
chr1	313843001	313844000	0.0681357	9.82167	hypermethylated	ENSSSCG00000005836	LCN10	ENSG00000187922	LCN10
chr1	314043001	314044000	0.052082	7.62863	hypermethylated	ENSSSCG00000005855	EXD3	ENSG00000187609	EXD3
chr10	254001	255000	0.065047	9.03918	hypermethylated	ENSSSCG00000010799	COG7	ENSG00000168434	COG7
chr10	2299001	2300000	-0.114244	9.42884	hypomethylated	ENSSSCG00000010801	-	ENSG00000134371	CDC73
chr10	8660001	8661000	-0.0889042	7.35309	hypomethylated	ENSSSCG00000010814	ESRRG	ENSG00000196482	ESRRG
chr10	8698001	8699000	-0.0924246	8.91564	hypomethylated	ENSSSCG00000010814	ESRRG	ENSG00000196482	ESRRG
chr10	9968001	9969000	-0.086817	9.26846	hypomethylated	ENSSSCG00000029778	SPATA17	ENSG00000162814	SPATA17
chr10	11771001	11772000	-0.0460347	13.844	hypomethylated	ENSSSCG00000010823	-	ENSG00000067704	IARS2
chr10	12517001	12518000	0.0774713	11.9611	hypermethylated	ENSSSCG00000010830	HLX	ENSG00000136630	HLX
chr10	12997001	12998000	-0.0582137	9.56576	hypomethylated	ENSSSCG00000010831	DUSP10	ENSG00000143507	DUSP10
chr10	13568001	13569000	-0.12692	8.11847	hypomethylated	ENSSSCG00000010834	MIA3	ENSG00000154305	MIA3
chr10	14915001	14916000	-0.0707062	9.41287	hypomethylated	ENSSSCG00000025686	KMO	ENSG00000117009	KMO
chr10	16992001	16993000	0.128794	7.63133	hypermethylated	ENSSSCG00000010862	CDC42BPA	ENSG00000143776	CDC42BPA
chr10	18293001	18294000	-0.0544704	10.1909	hypomethylated	ENSSSCG00000028096	-	ENSG00000054282	SDCCAG8
chr10	18533001	18534000	-0.16179	18.3653	hypomethylated	ENSSSCG00000023278	-	ENSG00000143702	CEP170
chr10	18544001	18545000	-0.0932647	8.12142	hypomethylated	ENSSSCG00000023278	-	ENSG00000143702	CEP170
chr10	19626001	19627000	-0.133394	9.14408	hypomethylated	ENSSSCG00000010873	C1orf100	ENSG00000173728	C1orf100
chr10	20062001	20063000	0.0579996	7.35907	hypermethylated	ENSSSCG00000010878	EFCAB2	ENSG00000203666	EFCAB2
chr10	20561001	20562000	-0.0862347	47.6261	hypomethylated	ENSSSCG00000010879	KIF26B	ENSG00000162849	KIF26B
chr10	21956001	21957000	0.0545106	8.59218	hypermethylated	ENSSSCG00000010886	-	ENSG00000143502	SUSD4
chr10	24663001	24664000	-0.0639524	9.53952	hypomethylated	ENSSSCG00000010897	ZBTB41	ENSG00000177888	ZBTB41
chr10	24888001	24889000	-0.0465083	8.68485	hypomethylated	ENSSSCG00000021897	CRB1	ENSG00000134376	CRB1
chr10	27757001	27758000	-0.0441039	9.39238	hypomethylated	ENSSSCG00000027314	CAMSAP2	ENSG00000118200	CAMSAP2
chr10	27886001	27887000	0.0452918	7.04585	hypermethylated	ENSSSCG00000021706	KIF21B	ENSG00000116852	KIF21B
chr10	27958001	27959000	0.0669848	7.70685	hypermethylated	ENSSSCG00000024784	CAC-1S	ENSG00000081248	CAC-1S
chr10	28161001	28162000	0.0597698	9.39404	hypermethylated	ENSSSCG00000023031	TNNT2	ENSG00000118194	TNNT2
chr10	29999001	30000000	0.0538479	9.38698	hypermethylated	ENSSSCG00000010937	HSD17B3	ENSG00000130948	HSD17B3
chr10	30065001	30066000	0.0960431	9.6206	hypermethylated	ENSSSCG00000010937	HSD17B3	ENSG00000130948	HSD17B3
chr10	30388001	30389000	0.0874873	7.76099	hypermethylated	ENSSSCG00000010941	ERCC6L2	ENSG00000182150	ERCC6L2
chr10	30863001	30864000	-0.0810948	7.09309	hypomethylated	ENSSSCG00000027312	PTCH1	ENSG00000185920	PTCH1
chr10	30915001	30916000	-0.108311	7.12764	hypomethylated	ENSSSCG00000027312	PTCH1	ENSG00000185920	PTCH1
chr10	31664001	31665000	-0.122099	8.19322	hypomethylated	ENSSSCG00000010943	-	ENSG00000148120	C9orf3
chr10	33075001	33076000	-0.073161	9.11123	hypomethylated	ENSSSCG00000010952	ZCCHC6	ENSG00000083223	ZCCHC6
chr10	34758001	34759000	0.150759	7.82866	hypermethylated	ENSSSCG00000010960	SLC28A3	ENSG00000197506	SLC28A3
chr10	36681001	36682000	0.108569	7.01009	hypermethylated	ENSSSCG00000010984	KIF24	ENSG00000186638	KIF24
chr10	36681001	36682000	0.108569	7.01009	hypermethylated	ENSSSCG00000021761	UBAP1	ENSG00000165006	UBAP1
chr10	37108001	37109000	-0.0574664	8.58529	hypomethylated	ENSSSCG00000010987	UBAP2	ENSG00000137073	UBAP2
chr10	37411001	37412000	-0.219873	9.32425	hypomethylated	ENSSSCG00000010994	-	ENSG00000086102	NFX1
chr10	44148001	44149000	-0.0718211	17.7235	hypomethylated	ENSSSCG00000011013	WAC	ENSG00000095787	WAC
chr10	45427001	45428000	-0.0938404	7.87583	hypomethylated	ENSSSCG00000011020	KIAA1462	ENSG00000165757	KIAA1462
chr10	45983001	45984000	-0.0687824	8.43237	hypomethylated	ENSSSCG00000011022	SVIL	ENSG00000197321	SVIL
chr10	46659001	46660000	0.166423	11.3903	hypermethylated	ENSSSCG00000011025	ZEB1	ENSG00000148516	ZEB1
chr10	46727001	46728000	-0.029329	8.07837	hypomethylated	ENSSSCG00000011025	ZEB1	ENSG00000148516	ZEB1
chr10	47770001	47771000	-0.0935194	9.97265	hypomethylated	ENSSSCG00000011030	-	ENSG00000107611	CUBN
chr10	47844001	47845000	-0.103879	11.7795	hypomethylated	ENSSSCG00000011030	-	ENSG00000107611	CUBN
chr10	48052001	48053000	-0.200562	9.58418	hypomethylated	ENSSSCG00000028835	-	ENSG00000107611	CUBN
chr10	48895001	48896000	-0.0980746	7.40172	hypomethylated	ENSSSCG00000011038	MRC1	ENSG00000260314	MRC1
chr10	50751001	50752000	-0.141155	8.52491	hypomethylated	ENSSSCG00000011045	FAM188A	ENSG00000148481	FAM188A
chr10	51431001	51432000	0.0841434	10.0516	hypermethylated	ENSSSCG00000026499	NMT2	ENSG00000152465	NMT2
chr10	52627001	52628000	-0.0805115	7.58539	hypomethylated	ENSSSCG00000028447	-	ENSG00000151474	FRMD4A
chr10	53220001	53221000	-0.201322	10.3646	hypomethylated	ENSSSCG00000011070	MPP7	ENSG00000150054	MPP7
chr10	53395001	53396000	-0.0562867	7.57131	hypomethylated	ENSSSCG00000011069	-	-	-
chr10	54447001	54448000	-0.0565091	7.27986	hypomethylated	ENSSSCG00000011061	-	ENSG00000148459	PDSS1
chr10	54659001	54660000	0.115837	9.368	hypermethylated	ENSSSCG00000011060	GAD2	ENSG00000136750	GAD2
chr10	55405001	55406000	-0.117461	17.1152	hypomethylated	ENSSSCG00000011058	GPR158	ENSG00000151025	GPR158
chr10	57961001	57962000	0.0774669	8.56043	hypermethylated	ENSSSCG00000011079	PIP4K2A	ENSG00000150867	PIP4K2A
chr10	58915001	58916000	-0.0684511	8.49447	hypomethylated	ENSSSCG00000011085	MLLT10	ENSG00000078403	MLLT10
chr10	59616001	59617000	-0.126001	8.77157	hypomethylated	ENSSSCG00000011090	NEBL	ENSG00000078114	NEBL
chr10	62719001	62720000	-0.0879966	7.1666	hypomethylated	ENSSSCG00000011103	-	ENSG00000148498	PARD3
chr10	62783001	62784000	-0.130736	10.9506	hypomethylated	ENSSSCG00000011103	-	ENSG00000148498	PARD3
chr10	62811001	62812000	0.0613166	8.60676	hypermethylated	ENSSSCG00000011103	-	ENSG00000148498	PARD3
chr10	62914001	62915000	-0.0943549	8.87966	hypomethylated	ENSSSCG00000011103	-	ENSG00000148498	PARD3
chr10	65566001	65567000	0.0389644	7.90174	hypermethylated	ENSSSCG00000011113	-	ENSG00000165609	NUDT5
chr10	65749001	65750000	-0.097651	9.28787	hypomethylated	ENSSSCG00000022247	PROSER2	ENSG00000148426	PROSER2
chr10	66396001	66397000	0.0763965	7.18888	hypermethylated	ENSSSCG00000011121	CELF2	ENSG00000048740	CELF2
chr10	70643001	70644000	-0.0829558	10.969	hypomethylated	ENSSSCG00000011131	PRKCQ	ENSG00000065675	PRKCQ
chr10	71197001	71198000	0.0747815	8.75876	hypermethylated	ENSSSCG00000030030	FBXO18	ENSG00000134452	FBXO18
chr10	76092001	76093000	0.0543281	7.48812	hypermethylated	ENSSSCG00000011163	-	-	-
chr11	11001	12000	0.0723763	7.25495	hypermethylated	ENSSSCG00000009268	GULDH	ENSG00000165475	CRYL1
chr11	1867001	1868000	0.0645593	13.6121	hypermethylated	ENSSSCG00000009283	TNFRSF19	ENSG00000127863	TNFRSF19
chr11	1900001	1901000	0.0804148	8.25585	hypermethylated	ENSSSCG00000009283	TNFRSF19	ENSG00000127863	TNFRSF19
chr11	1901001	1902000	0.0767358	8.06859	hypermethylated	ENSSSCG00000009283	TNFRSF19	ENSG00000127863	TNFRSF19
chr11	2124001	2125000	0.0868537	7.63321	hypermethylated	ENSSSCG00000009290	-	ENSG00000027001	MIPEP
chr11	2183001	2184000	0.0513882	18.4061	hypermethylated	ENSSSCG00000009293	-	ENSG00000273167;ENSG00000182957	RP11-307N16.6;SPATA13
chr11	2590001	2591000	0.0721699	8.42331	hypermethylated	ENSSSCG00000021286	-	ENSG00000132932	ATP8A2
chr11	3581001	3582000	0.0287984	8.14303	hypermethylated	ENSSSCG00000009298	CDK8	ENSG00000132964	CDK8
chr11	3593001	3594000	-0.0849064	10.0117	hypomethylated	ENSSSCG00000009298	CDK8	ENSG00000132964	CDK8
chr11	3598001	3599000	-0.0441887	9.53645	hypomethylated	ENSSSCG00000009298	CDK8	ENSG00000132964	CDK8
chr11	4058001	4059000	0.0952708	11.7883	hypermethylated	ENSSSCG00000009302	USP12	ENSG00000152484	USP12
chr11	4983001	4984000	0.0723597	8.7143	hypermethylated	ENSSSCG00000009314	FLT3	ENSG00000122025	FLT3
chr11	5267001	5268000	-0.0580524	7.1185	hypomethylated	ENSSSCG00000009319	PAN3	ENSG00000152520	PAN3
chr11	6183001	6184000	0.0556289	9.96083	hypermethylated	ENSSSCG00000029456	-	-	-
chr11	6318001	6319000	-0.133675	7.16327	hypomethylated	ENSSSCG00000009324	SLC7A1	ENSG00000139514	SLC7A1
chr11	6338001	6339000	0.0317099	8.2399	hypermethylated	ENSSSCG00000009324	SLC7A1	ENSG00000139514	SLC7A1
chr11	11901001	11902000	-0.133245	9.101	hypomethylated	ENSSSCG00000030111	-	ENSG00000133083	DCLK1
chr11	14193001	14194000	-0.129562	8.10223	hypomethylated	ENSSSCG00000009364	FREM2	ENSG00000150893	FREM2
chr11	15609001	15610000	-0.09874	8.14155	hypomethylated	ENSSSCG00000009370	FOXO1	ENSG00000150907	FOXO1
chr11	19766001	19767000	0.108853	9.77886	hypermethylated	ENSSSCG00000009401	RB1	ENSG00000139687	RB1
chr11	21046001	21047000	-0.0659084	7.80388	hypomethylated	ENSSSCG00000009408	LRCH1	ENSG00000136141	LRCH1
chr11	21517001	21518000	-0.102145	8.89214	hypomethylated	ENSSSCG00000009411	LRRC63	ENSG00000173988	LRRC63
chr11	21725001	21726000	-0.0378886	7.47716	hypomethylated	ENSSSCG00000009413	CPB2	ENSG00000080618	CPB2
chr11	22823001	22824000	0.0792954	8.0316	hypermethylated	ENSSSCG00000009422	TSC22D1	ENSG00000102804	TSC22D1
chr11	22835001	22836000	-0.0913325	9.81356	hypomethylated	ENSSSCG00000009422	TSC22D1	ENSG00000102804	TSC22D1
chr11	24437001	24438000	-0.111387	7.15859	hypomethylated	ENSSSCG00000021818	ENOX1	ENSG00000120658	ENOX1
chr11	25529001	25530000	-0.0916603	14.2655	hypomethylated	ENSSSCG00000009431	DGKH	ENSG00000102780	DGKH
chr11	25911001	25912000	-0.099953	14.0548	hypomethylated	ENSSSCG00000029837	-	ENSG00000102763	VWA8
chr11	26358001	26359000	0.131237	10.8569	hypermethylated	ENSSSCG00000009440	ELF1	ENSG00000120690	ELF1
chr11	26422001	26423000	-0.0773007	13.6977	hypomethylated	ENSSSCG00000009441	SUGT1	ENSG00000165416	SUGT1
chr11	48247001	48248000	-0.128651	8.50757	hypomethylated	ENSSSCG00000023251	-	ENSG00000276644	DACH1
chr11	52420001	52421000	-0.0884711	9.63507	hypomethylated	ENSSSCG00000009466	UCHL3	ENSG00000118939	UCHL3
chr11	53973001	53974000	-0.0708311	8.13188	hypomethylated	ENSSSCG00000009473	MYCBP2	ENSG00000005810	MYCBP2
chr11	73555001	73556000	0.0758009	8.35499	hypermethylated	ENSSSCG00000009505	MBNL2	ENSG00000139793	MBNL2
chr11	75103001	75104000	-0.0645004	13.5485	hypomethylated	ENSSSCG00000022112	DOCK9	ENSG00000088387	DOCK9
chr11	75132001	75133000	-0.152427	7.44555	hypomethylated	ENSSSCG00000022112	DOCK9	ENSG00000088387	DOCK9
chr11	76626001	76627000	-0.15867	10.5248	hypomethylated	ENSSSCG00000009524	TMTC4	ENSG00000125247	TMTC4
chr11	77367001	77368000	-0.0586503	7.12451	hypomethylated	ENSSSCG00000009526	ITGBL1	ENSG00000198542	ITGBL1
chr11	77619001	77620000	-0.0812213	7.59504	hypomethylated	ENSSSCG00000009527	FGF14	ENSG00000102466	FGF14
chr11	77756001	77757000	0.198932	9.31059	hypermethylated	ENSSSCG00000009527	FGF14	ENSG00000102466	FGF14
chr11	81826001	81827000	-0.122269	10.5123	hypomethylated	ENSSSCG00000027392	U6	ENSG00000207204	RNU6-393P
chr11	83021001	83022000	-0.115076	7.10508	hypomethylated	ENSSSCG00000009542	TNFSF13B	ENSG00000102524	TNFSF13B
chr11	83492001	83493000	-0.102735	7.65821	hypomethylated	ENSSSCG00000009543	-	ENSG00000066933	MYO9A
chr11	83526001	83527000	-0.117051	9.78958	hypomethylated	ENSSSCG00000009543	-	ENSG00000066933	MYO9A
chr11	83583001	83584000	-0.0478681	11.0778	hypomethylated	ENSSSCG00000009543	-	ENSG00000066933	MYO9A
chr11	84681001	84682000	0.0558822	8.49874	hypermethylated	ENSSSCG00000022719	RAB20	ENSG00000139832	RAB20
chr11	84954001	84955000	0.0607918	7.54476	hypermethylated	ENSSSCG00000009551	-	ENSG00000102606	ARHGEF7
chr11	84959001	84960000	0.0702925	7.21227	hypermethylated	ENSSSCG00000009551	-	ENSG00000102606	ARHGEF7
chr11	85795001	85796000	0.0550097	12.1358	hypermethylated	ENSSSCG00000009553	TUBGCP3	ENSG00000126216	TUBGCP3
chr11	85796001	85797000	0.0865415	7.34418	hypermethylated	ENSSSCG00000009553	TUBGCP3	ENSG00000126216	TUBGCP3
chr11	86151001	86152000	0.102643	13.8209	hypermethylated	ENSSSCG00000009556	CUL4A	ENSG00000139842	CUL4A
chr11	86172001	86173000	0.0755753	7.81215	hypermethylated	ENSSSCG00000009556	CUL4A	ENSG00000139842	CUL4A
chr11	86893001	86894000	0.0550586	14.1096	hypermethylated	ENSSSCG00000009570	MPHOSPH8	ENSG00000196199	MPHOSPH8
chr12	90001	91000	0.0475377	8.69399	hypermethylated	ENSSSCG00000017126	NARF	ENSG00000141562	NARF
chr12	161001	162000	-0.0410394	9.34513	hypomethylated	ENSSSCG00000017125	FOXK2	ENSG00000141568	FOXK2
chr12	190001	191000	0.0544142	9.42851	hypermethylated	ENSSSCG00000017133	WDR45L	ENSG00000141580	WDR45B
chr12	265001	266000	0.0891066	9.79459	hypermethylated	ENSSSCG00000017134	FN3KRP	ENSG00000141560	FN3KRP
chr12	300001	301000	0.0703172	8.81237	hypermethylated	ENSSSCG00000017136	TBCD	ENSG00000141556	TBCD
chr12	373001	374000	0.0793537	7.06243	hypermethylated	ENSSSCG00000017136	TBCD	ENSG00000141556	TBCD
chr12	392001	393000	0.0851906	7.49652	hypermethylated	ENSSSCG00000017136	TBCD	ENSG00000141556	TBCD
chr12	404001	405000	0.071574	10.4964	hypermethylated	ENSSSCG00000017136	TBCD	ENSG00000141556	TBCD
chr12	405001	406000	0.101246	7.83351	hypermethylated	ENSSSCG00000017136	TBCD	ENSG00000141556	TBCD
chr12	410001	411000	0.0532148	8.23833	hypermethylated	ENSSSCG00000017136	TBCD	ENSG00000141556	TBCD
chr12	453001	454000	0.0625679	8.7494	hypermethylated	ENSSSCG00000027229	B3GNTL1	ENSG00000175711	B3GNTL1
chr12	461001	462000	-0.0690262	7.36049	hypomethylated	ENSSSCG00000027229	B3GNTL1	ENSG00000175711	B3GNTL1
chr12	914001	915000	0.0588734	10.6357	hypermethylated	ENSSSCG00000029553	CCDC57	ENSG00000176155	CCDC57
chr12	916001	917000	0.0779552	9.22352	hypermethylated	ENSSSCG00000029553	CCDC57	ENSG00000176155	CCDC57
chr12	1028001	1029000	0.0666263	9.11067	hypermethylated	ENSSSCG00000029944	FASN	ENSG00000169710	FASN
chr12	1135001	1136000	0.051739	7.47387	hypermethylated	ENSSSCG00000029616	FAAP100	ENSG00000185504	FAAP100
chr12	1136001	1137000	0.0771362	8.53711	hypermethylated	ENSSSCG00000029616	FAAP100	ENSG00000185504	FAAP100
chr12	1206001	1207000	0.077827	8.71409	hypermethylated	ENSSSCG00000023045	BAHCC1	ENSG00000266074	BAHCC1
chr12	1404001	1405000	0.0779744	7.82182	hypermethylated	ENSSSCG00000022317	SLC38A10	ENSG00000157637	SLC38A10
chr12	1448001	1449000	0.0280255	8.81207	hypermethylated	ENSSSCG00000017143	CEP131	ENSG00000141577	CEP131
chr12	1461001	1462000	0.071982	7.14948	hypermethylated	ENSSSCG00000017143	CEP131	ENSG00000141577	CEP131
chr12	1496001	1497000	0.0418386	8.40154	hypermethylated	ENSSSCG00000017141	AATK	ENSG00000181409	AATK
chr12	1640001	1641000	0.0576369	7.18849	hypermethylated	ENSSSCG00000017139	-	ENSG00000141564	RPTOR
chr12	1645001	1646000	0.0459564	8.78369	hypermethylated	ENSSSCG00000017139	-	ENSG00000141564	RPTOR
chr12	1678001	1679000	0.11156	7.11606	hypermethylated	ENSSSCG00000017139	-	ENSG00000141564	RPTOR
chr12	1679001	1680000	0.068293	16.3542	hypermethylated	ENSSSCG00000017139	-	ENSG00000141564	RPTOR
chr12	2007001	2008000	0.0369976	7.88739	hypermethylated	ENSSSCG00000017146	RNF213	ENSG00000173821	RNF213
chr12	2517001	2518000	0.0772223	9.89219	hypermethylated	ENSSSCG00000017159	TBC1D16	ENSG00000167291	TBC1D16
chr12	3459001	3460000	0.0315916	8.57969	hypermethylated	ENSSSCG00000017167	CYTH1	ENSG00000108669	CYTH1
chr12	4222001	4223000	-0.0851071	7.44688	hypomethylated	ENSSSCG00000017169	SEC14L1	ENSG00000129657	SEC14L1
chr12	4650001	4651000	-0.0578078	8.78019	hypomethylated	ENSSSCG00000029343	MFSD11	ENSG00000092931	MFSD11
chr12	5186001	5187000	0.0334761	7.74796	hypermethylated	ENSSSCG00000017186	RNF157	ENSG00000141576	RNF157
chr12	5253001	5254000	0.0518855	18.2672	hypermethylated	ENSSSCG00000017190	EXOC7	ENSG00000182473	EXOC7
chr12	5446001	5447000	-0.103768	8.22065	hypomethylated	ENSSSCG00000020309	U6	ENSG00000200555	RNU6-525P
chr12	5446001	5447000	-0.103768	8.22065	hypomethylated	ENSSSCG00000017197	-	ENSG00000281844;ENSG00000188878	FBF1;FBF1
chr12	5582001	5583000	0.0586428	7.57986	hypermethylated	ENSSSCG00000017202	H3F3B	ENSG00000132475	H3F3B
chr12	5659001	5660000	-0.0679324	9.32726	hypomethylated	ENSSSCG00000017205	SAP30BP	ENSG00000161526	SAP30BP
chr12	5864001	5865000	-0.0993168	7.37927	hypomethylated	ENSSSCG00000017206	GRB2	ENSG00000177885	GRB2
chr12	5896001	5897000	0.0869747	13.8785	hypermethylated	ENSSSCG00000017206	GRB2	ENSG00000177885	GRB2
chr12	6384001	6385000	0.0493191	14.9548	hypermethylated	ENSSSCG00000017229	-	-	-
chr12	6450001	6451000	-0.106064	7.58232	hypomethylated	ENSSSCG00000017231	NAT9	ENSG00000109065	NAT9
chr12	6632001	6633000	-0.0287783	7.84991	hypomethylated	ENSSSCG00000017237	CD300LB	ENSG00000178789	CD300LB
chr12	7764001	7765000	0.0340751	8.54004	hypermethylated	ENSSSCG00000017244	SDK2	ENSG00000069188	SDK2
chr12	7849001	7850000	0.104908	10.6502	hypermethylated	ENSSSCG00000017244	SDK2	ENSG00000069188	SDK2
chr12	7876001	7877000	0.0579517	9.01978	hypermethylated	ENSSSCG00000017244	SDK2	ENSG00000069188	SDK2
chr12	8187001	8188000	-0.0867408	8.87	hypomethylated	ENSSSCG00000017250	SLC39A11	ENSG00000133195	SLC39A11
chr12	12219001	12220000	0.0628601	9.35738	hypermethylated	ENSSSCG00000017261	ARSG	ENSG00000141337	ARSG
chr12	13590001	13591000	-0.0462963	24.0032	hypomethylated	ENSSSCG00000017268	PRKCA	ENSG00000154229	PRKCA
chr12	15320001	15321000	-0.0981829	7.95468	hypomethylated	ENSSSCG00000017294	DCAF7	ENSG00000136485	DCAF7
chr12	15348001	15349000	0.0937208	7.46179	hypermethylated	ENSSSCG00000017295	KCNH6	ENSG00000173826	KCNH6
chr12	15959001	15960000	-0.0358743	9.90965	hypomethylated	ENSSSCG00000017300	MRC2	ENSG00000011028	MRC2
chr12	18658001	18659000	0.1434	7.85868	hypermethylated	ENSSSCG00000017341	C1QL1	ENSG00000131094	C1QL1
chr12	19344001	19345000	0.0729397	9.4139	hypermethylated	ENSSSCG00000017364	C17orf53	ENSG00000125319	C17orf53
chr12	21039001	21040000	-0.0422813	8.05115	hypomethylated	ENSSSCG00000017419	D-JC7	ENSG00000168259	D-JC7
chr12	21341001	21342000	0.0937595	9.19072	hypermethylated	ENSSSCG00000017433	KRT14	ENSG00000186847	KRT14
chr12	21846001	21847000	0.112717	7.28894	hypermethylated	ENSSSCG00000028522	KRT10	ENSG00000186395	KRT10
chr12	22122001	22123000	-0.102867	8.2558	hypomethylated	ENSSSCG00000017469	-	ENSG00000264058;ENSG00000213424	RP5-1028K7.3;KRT222
chr12	24285001	24286000	-0.0770591	9.23617	hypomethylated	ENSSSCG00000017526	COPZ2	ENSG00000005243	COPZ2
chr12	24302001	24303000	0.0642321	25.0387	hypermethylated	ENSSSCG00000017525	-	-	-
chr12	24762001	24763000	0.0841131	9.36536	hypermethylated	ENSSSCG00000017534	HOXB3	ENSG00000120093	HOXB3
chr12	25087001	25088000	0.0660278	8.23027	hypermethylated	ENSSSCG00000025638	UBE2Z	ENSG00000159202	UBE2Z
chr12	25196001	25197000	-0.134435	8.10444	hypomethylated	ENSSSCG00000023128	-	ENSG00000159217	IGF2BP1
chr12	25712001	25713000	0.0459477	8.01342	hypermethylated	ENSSSCG00000017548	NGFR	ENSG00000064300	NGFR
chr12	33613001	33614000	0.134784	10.162	hypermethylated	ENSSSCG00000017609	ANKFN1	ENSG00000153930	ANKFN1
chr12	33634001	33635000	0.13514	15.419	hypermethylated	ENSSSCG00000017609	ANKFN1	ENSG00000153930	ANKFN1
chr12	34620001	34621000	0.151965	7.02386	hypermethylated	ENSSSCG00000017619	MSI2	ENSG00000153944	MSI2
chr12	36071001	36072000	0.0789033	10.9025	hypermethylated	ENSSSCG00000017641	HSF5	ENSG00000176160	HSF5
chr12	36101001	36102000	0.0805951	21.1913	hypermethylated	ENSSSCG00000017641	HSF5	ENSG00000176160	HSF5
chr12	36253001	36254000	0.0985001	8.88642	hypermethylated	ENSSSCG00000017637	MPO	ENSG00000005381	MPO
chr12	37159001	37160000	0.13211	7.56628	hypermethylated	ENSSSCG00000017648	-	ENSG00000108395	TRIM37
chr12	39588001	39589000	-0.0996422	11.8398	hypomethylated	ENSSSCG00000023373	ZNHIT3	ENSG00000273611	ZNHIT3
chr12	40241001	40242000	-0.0754446	8.03372	hypomethylated	ENSSSCG00000017694	-	ENSG00000278540	ACACA
chr12	41268001	41269000	-0.070445	7.09995	hypomethylated	ENSSSCG00000017707	TAF15	ENSG00000270647	TAF15
chr12	41576001	41577000	-0.0918892	8.45645	hypomethylated	ENSSSCG00000026989	RAD51D	ENSG00000185379	RAD51D
chr12	44632001	44633000	0.101714	8.81722	hypermethylated	ENSSSCG00000017738	ADAP2	ENSG00000184060	ADAP2
chr12	44869001	44870000	-0.0756489	8.13469	hypomethylated	ENSSSCG00000017745	UTP6	ENSG00000108651	UTP6
chr12	45323001	45324000	-0.117486	7.47731	hypomethylated	ENSSSCG00000017748	NF1	ENSG00000196712	NF1
chr12	46828001	46829000	0.0870759	7.15285	hypermethylated	ENSSSCG00000017758	SPAG5	ENSG00000258472;ENSG00000076382	RP11-192H23.4;SPAG5
chr12	47237001	47238000	0.0741747	11.9259	hypermethylated	ENSSSCG00000017783	-	ENSG00000196535	MYO18A
chr12	47576001	47577000	-0.0599532	8.7802	hypomethylated	ENSSSCG00000017790	TAOK1	ENSG00000160551	TAOK1
chr12	47638001	47639000	-0.173852	7.31531	hypomethylated	ENSSSCG00000017790	TAOK1	ENSG00000160551	TAOK1
chr12	48122001	48123000	-0.034809	9.6703	hypomethylated	ENSSSCG00000017797	SLC6A4	ENSG00000108576	SLC6A4
chr12	49407001	49408000	-0.0608599	10.9665	hypomethylated	ENSSSCG00000017812	VPS53	ENSG00000141252	VPS53
chr12	49731001	49732000	-0.0523179	7.89651	hypomethylated	ENSSSCG00000024071	SCARF1	ENSG00000074660	SCARF1
chr12	51597001	51598000	-0.108002	7.29513	hypomethylated	ENSSSCG00000017865	CTNS	ENSG00000040531	CTNS
chr12	52155001	52156000	-0.0558824	8.29233	hypomethylated	ENSSSCG00000017877	ANKFY1	ENSG00000185722	ANKFY1
chr12	52589001	52590000	0.0420178	8.16659	hypermethylated	ENSSSCG00000017885	SMTNL2	ENSG00000188176	SMTNL2
chr12	52744001	52745000	-0.121213	10.5419	hypomethylated	ENSSSCG00000017890	KIAA0753	ENSG00000198920	KIAA0753
chr12	53718001	53719000	-0.145206	9.73166	hypomethylated	ENSSSCG00000017895	RABEP1	ENSG00000029725	RABEP1
chr12	53730001	53731000	-0.133976	7.21546	hypomethylated	ENSSSCG00000017895	RABEP1	ENSG00000029725	RABEP1
chr12	54087001	54088000	0.0841681	8.64068	hypermethylated	ENSSSCG00000017917	MINK	ENSG00000141503	MINK1
chr12	54726001	54727000	0.0386755	8.32204	hypermethylated	ENSSSCG00000017930	ALOX12	ENSG00000108839	ALOX12
chr12	55001001	55002000	0.0522883	12.5215	hypermethylated	ENSSSCG00000030263	CHRNB1	ENSG00000170175	CHRNB1
chr12	55031001	55032000	0.0736284	7.41637	hypermethylated	ENSSSCG00000027897	-	-	-
chr12	55071001	55072000	0.0434594	7.21151	hypermethylated	ENSSSCG00000024740	NLGN2	ENSG00000169992	NLGN2
chr12	55224001	55225000	-0.188056	9.43289	hypomethylated	ENSSSCG00000017950	TP53	ENSG00000141510	TP53
chr12	55243001	55244000	0.0474298	14.5638	hypermethylated	ENSSSCG00000017951	ATP1B2	ENSG00000129244	ATP1B2
chr12	55559001	55560000	-0.0553164	7.34091	hypomethylated	ENSSSCG00000017968	CNTROB	ENSG00000170037	CNTROB
chr12	56374001	56375000	-0.165952	8.41539	hypomethylated	ENSSSCG00000027341	-	-	-
chr12	58617001	58618000	0.0600568	7.4624	hypermethylated	ENSSSCG00000024467	-	ENSG00000188803	SHISA6
chr12	59255001	59256000	-0.0526877	8.77935	hypomethylated	ENSSSCG00000018014	ZNF18	ENSG00000154957	ZNF18
chr12	60096001	60097000	0.0827896	8.88159	hypermethylated	ENSSSCG00000028465	ELAC2	ENSG00000006744	ELAC2
chr12	62239001	62240000	-0.0727595	7.16413	hypomethylated	ENSSSCG00000021252	LRRC75A	ENSG00000181350	LRRC75A
chr12	62371001	62372000	-0.0611999	8.7639	hypomethylated	ENSSSCG00000018035	PIGL	ENSG00000108474	PIGL
chr12	62920001	62921000	0.0538816	9.28798	hypermethylated	ENSSSCG00000018049	-	-	-
chr13	1205001	1206000	0.132459	7.9181	hypermethylated	ENSSSCG00000011183	ATP2C1	ENSG00000017260	ATP2C1
chr13	2082001	2083000	0.216221	7.14764	hypermethylated	ENSSSCG00000021505	-	-	-
chr13	4537001	4538000	-0.133232	10.1053	hypomethylated	ENSSSCG00000011199	TBC1D5	ENSG00000131374	TBC1D5
chr13	9712001	9713000	-0.132497	8.21215	hypomethylated	ENSSSCG00000011208	ZNF385D	ENSG00000151789	ZNF385D
chr13	16475001	16476000	-0.113957	11.665	hypomethylated	ENSSSCG00000028258	AZI2	ENSG00000163512	AZI2
chr13	17885001	17886000	0.188594	13.4122	hypermethylated	ENSSSCG00000024265	-	-	-
chr13	19688001	19689000	0.0942587	8.36555	hypermethylated	ENSSSCG00000011229	STT3B	ENSG00000163527	STT3B
chr13	19843001	19844000	0.210342	7.43083	hypermethylated	ENSSSCG00000011230	OSBPL10	ENSG00000144645	OSBPL10
chr13	21000001	21001000	-0.108086	7.25512	hypomethylated	ENSSSCG00000011236	CLASP2	ENSG00000163539	CLASP2
chr13	21042001	21043000	0.0387406	8.26984	hypermethylated	ENSSSCG00000011236	CLASP2	ENSG00000163539	CLASP2
chr13	22827001	22828000	0.212423	7.93131	hypermethylated	ENSSSCG00000011238	ARPP21	ENSG00000172995	ARPP21
chr13	24097001	24098000	0.212966	7.95423	hypermethylated	ENSSSCG00000011243	GOLGA4	ENSG00000144674	GOLGA4
chr13	24362001	24363000	-0.0905943	7.43972	hypomethylated	ENSSSCG00000011245	-	ENSG00000144668	ITGA9
chr13	24692001	24693000	-0.0796512	7.15691	hypomethylated	ENSSSCG00000030516	-	ENSG00000144668	ITGA9
chr13	25128001	25129000	0.0856682	19.234	hypermethylated	ENSSSCG00000011249	-	ENSG00000008226	DLEC1
chr13	25349001	25350000	-0.10004	15.1999	hypomethylated	ENSSSCG00000011254	XYLB	ENSG00000093217	XYLB
chr13	25999001	26000000	-0.111494	13.0482	hypomethylated	ENSSSCG00000011261	WDR48	ENSG00000114742	WDR48
chr13	26303001	26304000	-0.210867	7.99736	hypomethylated	ENSSSCG00000029708	SLC25A38	ENSG00000144659	SLC25A38
chr13	26462001	26463000	-0.0846006	9.78728	hypomethylated	ENSSSCG00000011267	MOBP	ENSG00000168314	MOBP
chr13	27981001	27982000	0.135881	8.12179	hypermethylated	ENSSSCG00000027268	-	ENSG00000168038	ULK4
chr13	28127001	28128000	-0.090169	9.16992	hypomethylated	ENSSSCG00000025857	-	-	-
chr13	29706001	29707000	-0.0785374	8.86074	hypomethylated	ENSSSCG00000011296	ANO10	ENSG00000160746	ANO10
chr13	30608001	30609000	-0.0431328	8.78219	hypomethylated	ENSSSCG00000024556	ZNF445	ENSG00000185219	ZNF445
chr13	31570001	31571000	-0.166678	10.4001	hypomethylated	ENSSSCG00000011312	-	ENSG00000011376	LARS2
chr13	32579001	32580000	-0.0803455	9.91025	hypomethylated	ENSSSCG00000029879	LTF	ENSG00000012223	LTF
chr13	33714001	33715000	-0.0963934	17.0672	hypomethylated	ENSSSCG00000011340	-	ENSG00000173473	SMARCC1
chr13	33836001	33837000	-0.0488782	10.1698	hypomethylated	ENSSSCG00000011340	-	ENSG00000173473	SMARCC1
chr13	34296001	34297000	-0.0702026	7.25187	hypomethylated	ENSSSCG00000011347	NME6	ENSG00000172113	NME6
chr13	34483001	34484000	-0.114226	7.42816	hypomethylated	ENSSSCG00000011353	PFKFB4	ENSG00000114268	PFKFB4
chr13	35717001	35718000	-0.0718452	7.41585	hypomethylated	ENSSSCG00000011394	RBM6	ENSG00000004534	RBM6
chr13	36671001	36672000	-0.0921578	7.34675	hypomethylated	ENSSSCG00000011416	DOCK3	ENSG00000088538	DOCK3
chr13	38421001	38422000	0.0590658	7.36409	hypermethylated	ENSSSCG00000021408	TKT	ENSG00000163931	TKT
chr13	38474001	38475000	-0.101911	14.9977	hypomethylated	ENSSSCG00000022616	DCP1A	ENSG00000272886	DCP1A
chr13	38948001	38949000	0.0801699	7.99398	hypermethylated	ENSSSCG00000011455	CACNA1D	ENSG00000157388	CACNA1D
chr13	39043001	39044000	-0.137365	7.85101	hypomethylated	ENSSSCG00000011458	ACTR8	ENSG00000113812	ACTR8
chr13	39907001	39908000	-0.122907	8.91782	hypomethylated	ENSSSCG00000022522	-	ENSG00000157445	CACNA2D3
chr13	44126001	44127000	-0.0879536	7.55926	hypomethylated	ENSSSCG00000025881	PDHB	ENSG00000168291	PDHB
chr13	48208001	48209000	-0.146859	8.83471	hypomethylated	ENSSSCG00000011489	-	ENSG00000163618	CADPS
chr13	49380001	49381000	-0.152506	9.32287	hypomethylated	ENSSSCG00000027617	SYNPR	ENSG00000163630	SYNPR
chr13	52657001	52658000	0.0421059	7.55846	hypermethylated	ENSSSCG00000011499	LRIG1	ENSG00000144749	LRIG1
chr13	55684001	55685000	-0.158219	10.0103	hypomethylated	ENSSSCG00000011508	LMOD3	ENSG00000163380	LMOD3
chr13	55733001	55734000	-0.0779892	12.1055	hypomethylated	ENSSSCG00000011511	FRMD4B	ENSG00000114541	FRMD4B
chr13	56618001	56619000	0.0526867	7.61228	hypermethylated	ENSSSCG00000011514	-	-	-
chr13	57977001	57978000	0.132487	11.6731	hypermethylated	ENSSSCG00000011515	FOXP1	ENSG00000114861	FOXP1
chr13	57977001	57978000	0.132487	11.6731	hypermethylated	ENSSSCG00000027675	-	-	-
chr13	67296001	67297000	-0.145933	8.66583	hypomethylated	ENSSSCG00000011532	SUMF1	ENSG00000144455	SUMF1
chr13	71007001	71008000	-0.109068	15.3114	hypomethylated	ENSSSCG00000023891	GRM7	ENSG00000196277	GRM7
chr13	72900001	72901000	0.0804535	19.5712	hypermethylated	ENSSSCG00000011540	SETD5	ENSG00000168137	SETD5
chr13	73071001	73072000	-0.182921	8.15947	hypomethylated	ENSSSCG00000011551	TADA3	ENSG00000171148	TADA3
chr13	73490001	73491000	0.0406893	7.01501	hypermethylated	ENSSSCG00000011569	-	ENSG00000272410;ENSG00000157014	RP11-438J1.1;TATDN2
chr13	75182001	75183000	-0.086159	7.08957	hypomethylated	ENSSSCG00000011578	TAMM41	ENSG00000144559	TAMM41
chr13	75415001	75416000	-0.0725349	7.56963	hypomethylated	ENSSSCG00000023225	SYN2	ENSG00000157152	SYN2
chr13	76124001	76125000	-0.0870589	7.22859	hypomethylated	ENSSSCG00000011589	IFT122	ENSG00000163913	IFT122
chr13	78258001	78259000	0.102937	8.57546	hypermethylated	ENSSSCG00000011609	-	-	-
chr13	78626001	78627000	-0.186975	8.1159	hypomethylated	ENSSSCG00000011610	NUP210	ENSG00000132182	NUP210
chr13	79393001	79394000	-0.0880668	8.39425	hypomethylated	ENSSSCG00000011611	HMCES	ENSG00000183624	HMCES
chr13	80926001	80927000	0.054443	8.7235	hypermethylated	ENSSSCG00000011625	CHST13	ENSG00000180767	CHST13
chr13	81014001	81015000	0.0574233	7.1002	hypermethylated	ENSSSCG00000011627	ACPP	ENSG00000014257	ACPP
chr13	81217001	81218000	0.117761	21.6631	hypermethylated	ENSSSCG00000011628	DNAJC13	ENSG00000138246	DNAJC13
chr13	81238001	81239000	0.126061	11.0942	hypermethylated	ENSSSCG00000011628	DNAJC13	ENSG00000138246	DNAJC13
chr13	83180001	83181000	-0.0853363	11.156	hypomethylated	ENSSSCG00000011645	CEP63	ENSG00000182923	CEP63
chr13	83187001	83188000	0.121269	7.06785	hypermethylated	ENSSSCG00000011645	CEP63	ENSG00000182923	CEP63
chr13	87173001	87174000	0.0898635	11.1614	hypermethylated	ENSSSCG00000021203	-	ENSG00000051382	PIK3CB
chr13	89202001	89203000	-0.0974391	12.6398	hypomethylated	ENSSSCG00000011666	CLSTN2	ENSG00000158258	CLSTN2
chr13	90439001	90440000	-0.119034	8.2181	hypomethylated	ENSSSCG00000011675	GRK7	ENSG00000114124	GRK7
chr13	91232001	91233000	-0.177873	11.5109	hypomethylated	ENSSSCG00000011680	PLS1	ENSG00000120756	PLS1
chr13	91232001	91233000	-0.177873	11.5109	hypomethylated	ENSSSCG00000011681	TRPC1	ENSG00000144935	TRPC1
chr13	91736001	91737000	-0.0620203	7.64333	hypomethylated	ENSSSCG00000022733	-	ENSG00000181804	SLC9A9
chr13	94179001	94180000	-0.108486	7.72223	hypomethylated	ENSSSCG00000011689	PLOD2	ENSG00000152952	PLOD2
chr13	97317001	97318000	-0.0492089	7.09555	hypomethylated	ENSSSCG00000025293	HLTF	ENSG00000071794	HLTF
chr13	97756001	97757000	0.126146	7.08791	hypermethylated	ENSSSCG00000011704	WWTR1	ENSG00000018408	WWTR1
chr13	103479001	103480000	-0.0470235	8.15735	hypomethylated	ENSSSCG00000026718	PLCH1	ENSG00000114805	PLCH1
chr13	103719001	103720000	0.0526055	10.4802	hypermethylated	ENSSSCG00000025316	SLC33A1	ENSG00000169359	SLC33A1
chr13	104957001	104958000	-0.0716368	7.28533	hypomethylated	ENSSSCG00000026579	-	-	-
chr13	117245001	117246000	-0.0805135	7.43603	hypomethylated	ENSSSCG00000023679	LRRIQ4	ENSG00000188306	LRRIQ4
chr13	117565001	117566000	-0.0975458	7.34818	hypomethylated	ENSSSCG00000030467	PHC3	ENSG00000173889	PHC3
chr13	117578001	117579000	0.105372	9.75414	hypermethylated	ENSSSCG00000030467	PHC3	ENSG00000173889	PHC3
chr13	117940001	117941000	0.123038	15.5604	hypermethylated	ENSSSCG00000011746	SKIL	ENSG00000136603	SKIL
chr13	117996001	117997000	-0.13202	11.0002	hypomethylated	ENSSSCG00000011748	SLC7A14	ENSG00000013293	SLC7A14
chr13	118056001	118057000	0.0933132	10.9115	hypermethylated	ENSSSCG00000011748	SLC7A14	ENSG00000013293	SLC7A14
chr13	119234001	119235000	0.195228	7.66721	hypermethylated	ENSSSCG00000011750	PLD1	ENSG00000075651	PLD1
chr13	126807001	126808000	-0.0637285	7.09657	hypomethylated	ENSSSCG00000025738	-	ENSG00000058056	USP13
chr13	128100001	128101000	-0.10095	9.38792	hypomethylated	ENSSSCG00000011769	FXR1	ENSG00000114416	FXR1
chr13	131319001	131320000	-0.0668175	7.32481	hypomethylated	ENSSSCG00000011782	ABCC5	ENSG00000114770	ABCC5
chr13	131345001	131346000	-0.0973448	10.9351	hypomethylated	ENSSSCG00000011782	ABCC5	ENSG00000114770	ABCC5
chr13	131646001	131647000	0.0920436	7.95246	hypermethylated	ENSSSCG00000030255	EIF4G1	ENSG00000114867	EIF4G1
chr13	131960001	131961000	-0.103595	8.48844	hypomethylated	ENSSSCG00000026516	EPHB3	ENSG00000182580	EPHB3
chr13	132911001	132912000	-0.0866807	8.75528	hypomethylated	ENSSSCG00000025921	TMEM41A	ENSG00000163900	TMEM41A
chr13	132978001	132979000	0.195104	8.61595	hypermethylated	ENSSSCG00000011794	SENP2	ENSG00000163904	SENP2
chr13	133043001	133044000	-0.0802112	8.77989	hypomethylated	ENSSSCG00000011795	IGF2BP2	ENSG00000073792	IGF2BP2
chr13	133341001	133342000	-0.139366	7.62859	hypomethylated	ENSSSCG00000029935	-	-	-
chr13	134674001	134675000	-0.0833478	8.21164	hypomethylated	ENSSSCG00000011810	-	ENSG00000113916	BCL6
chr13	139893001	139894000	-0.125357	7.91627	hypomethylated	ENSSSCG00000026260	ATP13A5	ENSG00000187527	ATP13A5
chr13	139996001	139997000	-0.12742	9.70498	hypomethylated	ENSSSCG00000011821	-	-	-
chr13	140210001	140211000	0.18477	12.8387	hypermethylated	ENSSSCG00000011822	OPA1	ENSG00000198836	OPA1
chr13	141227001	141228000	-0.111871	8.44218	hypomethylated	ENSSSCG00000011827	LSG1	ENSG00000041802	LSG1
chr13	143026001	143027000	-0.104663	9.12562	hypomethylated	ENSSSCG00000011843	-	ENSG00000180370	PAK2
chr13	144035001	144036000	0.0964063	8.74504	hypermethylated	ENSSSCG00000011854	LRCH3	ENSG00000186001	LRCH3
chr13	144258001	144259000	-0.108524	8.60707	hypomethylated	ENSSSCG00000011857	LMLN	ENSG00000185621	LMLN
chr13	145350001	145351000	0.0721559	8.33666	hypermethylated	ENSSSCG00000021656	KALRN	ENSG00000160145	KALRN
chr13	145560001	145561000	0.0682309	11.3669	hypermethylated	ENSSSCG00000021656	KALRN	ENSG00000160145	KALRN
chr13	146676001	146677000	0.104537	7.02178	hypermethylated	ENSSSCG00000027952	ADCY5	ENSG00000173175	ADCY5
chr13	146882001	146883000	-0.0739184	7.3362	hypomethylated	ENSSSCG00000011870	PDIA5	ENSG00000065485	PDIA5
chr13	147305001	147306000	0.105526	8.50172	hypermethylated	ENSSSCG00000011872	SEMA5B	ENSG00000082684	SEMA5B
chr13	147737001	147738000	-0.111176	7.51494	hypomethylated	ENSSSCG00000026990	FAM162A	ENSG00000114023	FAM162A
chr13	148063001	148064000	-0.0971908	14.1376	hypomethylated	ENSSSCG00000011877	CD86	ENSG00000114013	CD86
chr13	148317001	148318000	0.0607197	7.16132	hypermethylated	ENSSSCG00000011881	IQCB1	ENSG00000173226	IQCB1
chr13	148440001	148441000	0.10097	11.147	hypermethylated	ENSSSCG00000011882	GOLGB1	ENSG00000173230	GOLGB1
chr13	149661001	149662000	-0.183779	11.4179	hypomethylated	ENSSSCG00000011889	GSK3B	ENSG00000082701	GSK3B
chr13	149849001	149850000	-0.0728748	14.4084	hypomethylated	ENSSSCG00000011892	-	ENSG00000183833	MAATS1
chr13	149856001	149857000	-0.167927	12.7518	hypomethylated	ENSSSCG00000011892	-	ENSG00000183833	MAATS1
chr13	149937001	149938000	0.0662934	7.4485	hypermethylated	ENSSSCG00000011894	POPDC2	ENSG00000121577	POPDC2
chr13	150318001	150319000	-0.0750171	8.11251	hypomethylated	ENSSSCG00000011904	UPK1B	ENSG00000114638	UPK1B
chr13	150602001	150603000	0.131878	8.12674	hypermethylated	ENSSSCG00000011906	IGSF11	ENSG00000144847	IGSF11
chr13	156799001	156800000	-0.12568	16.0876	hypomethylated	ENSSSCG00000011928	CCDC80	ENSG00000091986	CCDC80
chr13	157337001	157338000	-0.153028	11.6422	hypomethylated	ENSSSCG00000025721	TMPRSS7	ENSG00000176040	TMPRSS7
chr13	159958001	159959000	0.159158	7.21226	hypermethylated	ENSSSCG00000011940	DZIP3	ENSG00000198919	DZIP3
chr13	166931001	166932000	0.082132	8.80297	hypermethylated	ENSSSCG00000011953	ZBTB11	ENSG00000066422	ZBTB11
chr13	190908001	190909000	0.0416708	9.53068	hypermethylated	ENSSSCG00000024623	USP25	ENSG00000155313	USP25
chr13	193013001	193014000	0.177181	23.1845	hypermethylated	ENSSSCG00000012019	TMPRSS15	ENSG00000154646	TMPRSS15
chr13	199340001	199341000	-0.098674	13.5144	hypomethylated	ENSSSCG00000012022	APP	ENSG00000142192	APP
chr13	199418001	199419000	-0.122124	7.69285	hypomethylated	ENSSSCG00000012022	APP	ENSG00000142192	APP
chr13	199513001	199514000	-0.0870997	7.04137	hypomethylated	ENSSSCG00000012022	APP	ENSG00000142192	APP
chr13	205962001	205963000	-0.108992	11.1834	hypomethylated	ENSSSCG00000029392	-	ENSG00000142149	HUNK
chr13	209725001	209726000	-0.0937586	7.29705	hypomethylated	ENSSSCG00000028883	SETD4	ENSG00000185917	SETD4
chr13	209887001	209888000	-0.0597395	7.18378	hypomethylated	ENSSSCG00000012054	DOPEY2	ENSG00000142197	DOPEY2
chr13	210075001	210076000	-0.209889	8.88534	hypomethylated	ENSSSCG00000012056	CHAF1B	ENSG00000159259	CHAF1B
chr13	210538001	210539000	-0.0853475	11.6433	hypomethylated	ENSSSCG00000012059	HLCS	ENSG00000159267	HLCS
chr13	213747001	213748000	-0.122121	9.95601	hypomethylated	ENSSSCG00000012072	-	ENSG00000171587	DSCAM
chr13	213964001	213965000	-0.0913896	7.35236	hypomethylated	ENSSSCG00000012072	-	ENSG00000171587	DSCAM
chr13	215003001	215004000	-0.111734	12.3044	hypomethylated	ENSSSCG00000012077	MX1	ENSG00000157601	MX1
chr13	215004001	215005000	-0.0723925	19.1466	hypomethylated	ENSSSCG00000012077	MX1	ENSG00000157601	MX1
chr13	215511001	215512000	0.0740988	13.4749	hypermethylated	ENSSSCG00000012084	PRDM15	ENSG00000141956	PRDM15
chr13	215946001	215947000	0.082326	14.9834	hypermethylated	ENSSSCG00000027745	ABCG1	ENSG00000160179	ABCG1
chr13	216344001	216345000	0.0641919	8.23331	hypermethylated	ENSSSCG00000012087	SLC37A1	ENSG00000160190	SLC37A1
chr13	217200001	217201000	0.078982	10.2855	hypermethylated	ENSSSCG00000028768	-	-	-
chr13	217231001	217232000	0.0699035	9.81134	hypermethylated	ENSSSCG00000025793	-	ENSG00000205445;ENSG00000215454;ENSG00000215455;ENSG00000189169;ENSG00000243489;ENSG00000187766;ENSG00000241123;ENSG00000272804;ENSG00000221859;ENSG00000188155;ENSG00000221837;ENSG00000212935	KRTAP10-2;KRTAP10-4;KRTAP10-1;KRTAP10-12;KRTAP10-11;KRTAP10-8;KRTAP10-5;KRTAP10-7;KRTAP10-10;KRTAP10-6;KRTAP10-9;KRTAP10-3
chr13	217508001	217509000	0.0990435	11.0203	hypermethylated	ENSSSCG00000028571	FAM207A	ENSG00000160256	FAM207A
chr13	217516001	217517000	0.0874102	16.2638	hypermethylated	ENSSSCG00000028571	FAM207A	ENSG00000160256	FAM207A
chr13	217707001	217708000	-0.0465737	7.6318	hypomethylated	ENSSSCG00000012089	-	-	-
chr13	217866001	217867000	0.0657988	10.0164	hypermethylated	ENSSSCG00000030160	COL18A1	ENSG00000182871	COL18A1
chr13	217868001	217869000	0.0546137	8.78669	hypermethylated	ENSSSCG00000030160	COL18A1	ENSG00000182871	COL18A1
chr14	3266001	3267000	0.0417389	7.10529	hypermethylated	ENSSSCG00000009592	NFIL3	ENSG00000165030	NFIL3
chr14	6797001	6798000	0.11102	8.05299	hypermethylated	ENSSSCG00000009614	FAM160B2	ENSG00000158863	FAM160B2
chr14	6850001	6851000	-0.0457824	11.8547	hypomethylated	ENSSSCG00000009617	REEP4	ENSG00000168476	REEP4
chr14	6916001	6917000	0.0903244	7.03459	hypermethylated	ENSSSCG00000009620	BMP1	ENSG00000168487	BMP1
chr14	7512001	7513000	-0.228873	7.61768	hypomethylated	ENSSSCG00000009631	PEBP4	ENSG00000134020	PEBP4
chr14	8448001	8449000	0.0638442	8.38336	hypermethylated	ENSSSCG00000009640	ENTPD4	ENSG00000197217	ENTPD4
chr14	10475001	10476000	-0.132966	7.26918	hypomethylated	ENSSSCG00000009650	DOCK5	ENSG00000147459	DOCK5
chr14	12578001	12579000	-0.0564381	8.79112	hypomethylated	ENSSSCG00000020846	SCARA3	ENSG00000168077	SCARA3
chr14	12973001	12974000	-0.0775789	9.09497	hypomethylated	ENSSSCG00000009672	SCARA5	ENSG00000168079	SCARA5
chr14	13701001	13702000	-0.100134	8.53366	hypomethylated	ENSSSCG00000009680	EXTL3	ENSG00000012232	EXTL3
chr14	16087001	16088000	-0.0932363	9.08904	hypomethylated	ENSSSCG00000022383	GATA4	ENSG00000136574	GATA4
chr14	16088001	16089000	-0.145608	7.53639	hypomethylated	ENSSSCG00000022383	GATA4	ENSG00000136574	GATA4
chr14	21521001	21522000	-0.0603429	7.09472	hypomethylated	ENSSSCG00000009714	NEK1	ENSG00000137601	NEK1
chr14	23210001	23211000	-0.0669623	9.75398	hypomethylated	ENSSSCG00000009722	SPOCK3	ENSG00000196104	SPOCK3
chr14	24284001	24285000	-0.119598	8.00948	hypomethylated	ENSSSCG00000023569	FBRSL1	ENSG00000112787	FBRSL1
chr14	26233001	26234000	0.0793194	7.28711	hypermethylated	ENSSSCG00000009748	RIMBP2	ENSG00000060709	RIMBP2
chr14	26295001	26296000	-0.11059	12.8028	hypomethylated	ENSSSCG00000009748	RIMBP2	ENSG00000060709	RIMBP2
chr14	27663001	27664000	-0.0965776	7.34991	hypomethylated	ENSSSCG00000030712	-	ENSG00000151948	GLT1D1
chr14	29529001	29530000	0.101416	7.7553	hypermethylated	ENSSSCG00000009754	TMEM132B	ENSG00000139364	TMEM132B
chr14	30084001	30085000	-0.0817926	15.966	hypomethylated	ENSSSCG00000009759	SCARB1	ENSG00000073060	SCARB1
chr14	30322001	30323000	0.124767	7.07385	hypermethylated	ENSSSCG00000009761	-	ENSG00000196498	NCOR2
chr14	31168001	31169000	-0.176853	8.35382	hypomethylated	ENSSSCG00000022212	SNRNP35	ENSG00000184209	SNRNP35
chr14	31197001	31198000	-0.126814	12.3889	hypomethylated	ENSSSCG00000009778	RILPL2	ENSG00000150977	RILPL2
chr14	31203001	31204000	-0.108242	7.02251	hypomethylated	ENSSSCG00000009778	RILPL2	ENSG00000150977	RILPL2
chr14	31772001	31773000	-0.0569702	7.7908	hypomethylated	ENSSSCG00000009788	DENR	ENSG00000139726	DENR
chr14	33866001	33867000	0.0624314	8.53136	hypermethylated	ENSSSCG00000009825	PPTC7	ENSG00000196850	PPTC7
chr14	36555001	36556000	-0.113446	12.6865	hypomethylated	ENSSSCG00000009850	TAOK3	ENSG00000135090	TAOK3
chr14	36571001	36572000	0.0781271	10.6064	hypermethylated	ENSSSCG00000009850	TAOK3	ENSG00000135090	TAOK3
chr14	36799001	36800000	-0.114366	10.5796	hypomethylated	ENSSSCG00000009854	RFC5	ENSG00000111445	RFC5
chr14	37124001	37125000	0.0550302	9.64243	hypermethylated	ENSSSCG00000009855	KSR2	ENSG00000171435	KSR2
chr14	37508001	37509000	-0.15296	8.91585	hypomethylated	ENSSSCG00000009856	NOS1	ENSG00000089250	NOS1
chr14	37627001	37628000	-0.14611	7.85407	hypomethylated	ENSSSCG00000009859	TESC	ENSG00000088992	TESC
chr14	40226001	40227000	-0.0827951	10.9779	hypomethylated	ENSSSCG00000009867	TBX5	ENSG00000089225	TBX5
chr14	40240001	40241000	-0.0822253	8.54541	hypomethylated	ENSSSCG00000009867	TBX5	ENSG00000089225	TBX5
chr14	40550001	40551000	-0.129642	8.5484	hypomethylated	ENSSSCG00000009868	RBM19	ENSG00000122965	RBM19
chr14	40658001	40659000	-0.125731	12.1021	hypomethylated	ENSSSCG00000009868	RBM19	ENSG00000122965	RBM19
chr14	41039001	41040000	0.101105	7.7267	hypermethylated	ENSSSCG00000009873	DTX1	ENSG00000135144	DTX1
chr14	41204001	41205000	-0.114302	7.00315	hypomethylated	ENSSSCG00000009881	OAS2	ENSG00000111335	OAS2
chr14	43496001	43497000	-0.127694	15.8136	hypomethylated	ENSSSCG00000009924	-	ENSG00000076513	ANKRD13A
chr14	43695001	43696000	0.0716643	8.81934	hypermethylated	ENSSSCG00000009927	-	ENSG00000139438	FAM222A
chr14	44022001	44023000	-0.0674567	10.2477	hypomethylated	ENSSSCG00000009935	MYO1H	ENSG00000174527	MYO1H
chr14	44256001	44257000	-0.135431	8.36322	hypomethylated	ENSSSCG00000009937	-	-	-
chr14	44477001	44478000	-0.196375	7.34339	hypomethylated	ENSSSCG00000009942	DAO	ENSG00000110887	DAO
chr14	46040001	46041000	0.130214	8.33834	hypermethylated	ENSSSCG00000009955	CRYBB2	ENSG00000244752	CRYBB2
chr14	46369001	46370000	-0.0978845	13.6873	hypomethylated	ENSSSCG00000009957	MYO18B	ENSG00000133454	MYO18B
chr14	46461001	46462000	0.0849543	7.92557	hypermethylated	ENSSSCG00000009957	MYO18B	ENSG00000133454	MYO18B
chr14	46466001	46467000	-0.0774171	9.14143	hypomethylated	ENSSSCG00000009957	MYO18B	ENSG00000133454	MYO18B
chr14	48504001	48505000	-0.121827	7.65765	hypomethylated	ENSSSCG00000009968	TTC28	ENSG00000100154	TTC28
chr14	49452001	49453000	0.0609463	7.91548	hypermethylated	ENSSSCG00000009978	AP1B1	ENSG00000100280	AP1B1
chr14	50540001	50541000	0.0752624	29.902	hypermethylated	ENSSSCG00000010009	-	ENSG00000128242	GAL3ST1
chr14	51009001	51010000	0.0615129	7.58854	hypermethylated	ENSSSCG00000010017	SMTN	ENSG00000183963	SMTN
chr14	51633001	51634000	0.0933096	7.94109	hypermethylated	ENSSSCG00000010033	PRR14L	ENSG00000183530	PRR14L
chr14	51744001	51745000	-0.110576	18.9974	hypomethylated	ENSSSCG00000010034	DEPDC5	ENSG00000100150	DEPDC5
chr14	51962001	51963000	0.158112	12.0528	hypermethylated	ENSSSCG00000010036	SLC5A1	ENSG00000100170	SLC5A1
chr14	52148001	52149000	0.101036	12.3194	hypermethylated	ENSSSCG00000010036	SLC5A1	ENSG00000100170	SLC5A1
chr14	53397001	53398000	-0.098264	7.1772	hypomethylated	ENSSSCG00000010077	-	ENSG00000211675;ENSG00000128322;ENSG00000254709;ENSG00000211677;ENSG00000211679;ENSG00000211685	IGLC1;IGLL1;IGLL5;IGLC2;IGLC3;IGLC7
chr14	54636001	54637000	-0.0592128	7.72916	hypomethylated	ENSSSCG00000010118	HIRA	ENSG00000100084	HIRA
chr14	61485001	61486000	-0.172707	7.69923	hypomethylated	ENSSSCG00000010163	KCNK1	ENSG00000135750	KCNK1
chr14	61601001	61602000	-0.168142	7.2537	hypomethylated	ENSSSCG00000010164	-	ENSG00000143674	MLK4
chr14	61763001	61764000	-0.1121	8.12239	hypomethylated	ENSSSCG00000010165	-	-	-
chr14	61798001	61799000	0.203154	7.46098	hypermethylated	ENSSSCG00000010165	-	-	-
chr14	64280001	64281000	-0.107979	7.13362	hypomethylated	ENSSSCG00000010182	CAPN9	ENSG00000135773	CAPN9
chr14	64363001	64364000	-0.168517	13.2712	hypomethylated	ENSSSCG00000010183	COG2	ENSG00000135775	COG2
chr14	64918001	64919000	-0.114408	8.24568	hypomethylated	ENSSSCG00000010185	GALNT2	ENSG00000143641	GALNT2
chr14	66734001	66735000	0.138948	13.4194	hypermethylated	ENSSSCG00000010204	BICC1	ENSG00000122870	BICC1
chr14	66867001	66868000	-0.11537	8.30092	hypomethylated	ENSSSCG00000010204	BICC1	ENSG00000122870	BICC1
chr14	68165001	68166000	-0.0844911	7.1508	hypomethylated	ENSSSCG00000010211	CCDC6	ENSG00000108091	CCDC6
chr14	78433001	78434000	-0.0514059	8.34252	hypomethylated	ENSSSCG00000027658	-	-	-
chr14	78486001	78487000	0.0513362	14.4371	hypermethylated	ENSSSCG00000010253	HK1	ENSG00000156515	HK1
chr14	79154001	79155000	-0.0934227	7.79594	hypomethylated	ENSSSCG00000010267	LRRC20	ENSG00000172731	LRRC20
chr14	79477001	79478000	0.0546002	7.26456	hypermethylated	ENSSSCG00000010272	ADAMTS14	ENSG00000138316	ADAMTS14
chr14	80357001	80358000	0.10244	7.02507	hypermethylated	ENSSSCG00000010278	-	-	-
chr14	81312001	81313000	-0.151119	8.88642	hypomethylated	ENSSSCG00000010289	MICU1	ENSG00000107745	MICU1
chr14	81468001	81469000	-0.0459113	10.2469	hypomethylated	ENSSSCG00000010289	MICU1	ENSG00000107745	MICU1
chr14	82573001	82574000	-0.062553	8.29581	hypomethylated	ENSSSCG00000010304	MYOZ1	ENSG00000177791	MYOZ1
chr14	82758001	82759000	-0.0830758	9.33062	hypomethylated	ENSSSCG00000010312	PLAU	ENSG00000122861	PLAU
chr14	88179001	88180000	-0.0985059	18.335	hypomethylated	ENSSSCG00000010329	-	ENSG00000108175	ZMIZ1
chr14	88661001	88662000	-0.123918	8.01102	hypomethylated	ENSSSCG00000010334	SFTPD	ENSG00000133661	SFTPD
chr14	93418001	93419000	-0.122412	7.61181	hypomethylated	ENSSSCG00000010352	-	ENSG00000182771	GRID1
chr14	95816001	95817000	-0.135032	8.64567	hypomethylated	ENSSSCG00000010370	ANXA8	ENSG00000265190;ENSG00000264230	ANXA8;ANXA8L1
chr14	96125001	96126000	0.0430147	8.24158	hypermethylated	ENSSSCG00000010374	RBP3	ENSG00000265203	RBP3
chr14	96517001	96518000	-0.149846	12.3777	hypomethylated	ENSSSCG00000010379	FRMPD2	ENSG00000170324	FRMPD2
chr14	97062001	97063000	0.140194	12.886	hypermethylated	ENSSSCG00000010381	-	ENSG00000128805	ARHGAP22
chr14	97325001	97326000	-0.0970316	7.01519	hypomethylated	ENSSSCG00000010383	WDFY4	ENSG00000128815	WDFY4
chr14	97589001	97590000	0.213008	8.00591	hypermethylated	ENSSSCG00000010388	C10orf128	ENSG00000204161	C10orf128
chr14	106380001	106381000	0.0427926	7.15624	hypermethylated	ENSSSCG00000010429	PRKG1	ENSG00000185532	PRKG1
chr14	109930001	109931000	-0.102347	8.27516	hypomethylated	ENSSSCG00000010448	FAS	ENSG00000026103	FAS
chr14	110130001	110131000	-0.155107	10.7235	hypomethylated	ENSSSCG00000010450	LIPA	ENSG00000107798	LIPA
chr14	110233001	110234000	-0.119419	11.039	hypomethylated	ENSSSCG00000010453	IFIT1	ENSG00000185745	IFIT1
chr14	113292001	113293000	-0.0915892	7.99928	hypomethylated	ENSSSCG00000010468	CPEB3	ENSG00000107864	CPEB3
chr14	113344001	113345000	0.224976	10.8788	hypermethylated	ENSSSCG00000010468	CPEB3	ENSG00000107864	CPEB3
chr14	114619001	114620000	-0.149396	7.54054	hypomethylated	ENSSSCG00000010476	-	ENSG00000138119	MYOF
chr14	114620001	114621000	-0.121431	7.66835	hypomethylated	ENSSSCG00000010476	-	ENSG00000138119	MYOF
chr14	116377001	116378000	-0.0994647	8.173	hypomethylated	ENSSSCG00000010493	-	-	-
chr14	116590001	116591000	-0.150694	7.07811	hypomethylated	ENSSSCG00000010494	SORBS1	ENSG00000095637	SORBS1
chr14	116866001	116867000	-0.136125	7.4196	hypomethylated	ENSSSCG00000010496	TCTN3	ENSG00000119977	TCTN3
chr14	117480001	117481000	-0.166204	7.97784	hypomethylated	ENSSSCG00000010507	TLL2	ENSG00000095587	TLL2
chr14	117648001	117649000	0.141545	9.23046	hypermethylated	ENSSSCG00000010508	TM9SF3	ENSG00000077147	TM9SF3
chr14	118112001	118113000	-0.0615771	8.526	hypomethylated	ENSSSCG00000010512	SLIT1	ENSG00000187122	SLIT1
chr14	118542001	118543000	-0.124891	8.53853	hypomethylated	ENSSSCG00000010525	PI4K2A	ENSG00000155252	PI4K2A
chr14	118623001	118624000	-0.0499818	7.10712	hypomethylated	ENSSSCG00000010529	SFRP5	ENSG00000120057	SFRP5
chr14	120443001	120444000	-0.0952836	10.0771	hypomethylated	ENSSSCG00000010543	ABCC2	ENSG00000023839	ABCC2
chr14	121559001	121560000	-0.15145	11.673	hypomethylated	ENSSSCG00000010556	PAX2	ENSG00000075891	PAX2
chr14	121739001	121740000	0.108233	8.06469	hypermethylated	ENSSSCG00000021798	LZTS2	ENSG00000107816	LZTS2
chr14	121808001	121809000	0.0569729	7.66481	hypermethylated	ENSSSCG00000010559	-	ENSG00000186862	PDZD7
chr14	123003001	123004000	0.0452582	7.62519	hypermethylated	ENSSSCG00000010575	PPRC1	ENSG00000148840	PPRC1
chr14	123418001	123419000	0.0970477	10.4172	hypermethylated	ENSSSCG00000010586	SUFU	ENSG00000107882	SUFU
chr14	123876001	123877000	0.12031	11.0574	hypermethylated	ENSSSCG00000010593	CNNM2	ENSG00000148842	CNNM2
chr14	123981001	123982000	-0.124883	11.9431	hypomethylated	ENSSSCG00000010593	CNNM2	ENSG00000148842	CNNM2
chr14	124014001	124015000	-0.12648	9.65908	hypomethylated	ENSSSCG00000010593	CNNM2	ENSG00000148842	CNNM2
chr14	124176001	124177000	-0.115142	8.66066	hypomethylated	ENSSSCG00000010595	INA	ENSG00000148798	INA
chr14	124413001	124414000	-0.060364	7.67784	hypomethylated	ENSSSCG00000010604	SH3PXD2A	ENSG00000107957	SH3PXD2A
chr14	124421001	124422000	-0.0779338	7.19164	hypomethylated	ENSSSCG00000010604	SH3PXD2A	ENSG00000107957	SH3PXD2A
chr14	134732001	134733000	0.0702586	9.05197	hypermethylated	ENSSSCG00000010638	TCF7L2	ENSG00000148737	TCF7L2
chr14	135796001	135797000	-0.0710803	8.81314	hypomethylated	ENSSSCG00000010650	AFAP1L2	ENSG00000169129	AFAP1L2
chr14	135888001	135889000	-0.120551	10.6136	hypomethylated	ENSSSCG00000010651	ABLIM1	ENSG00000099204	ABLIM1
chr14	135939001	135940000	-0.116969	8.1258	hypomethylated	ENSSSCG00000010651	ABLIM1	ENSG00000099204	ABLIM1
chr14	136758001	136759000	0.0611213	8.42696	hypermethylated	ENSSSCG00000010654	ATRNL1	ENSG00000107518	ATRNL1
chr14	137568001	137569000	-0.077448	18.3495	hypomethylated	ENSSSCG00000010655	GFRA1	ENSG00000151892	GFRA1
chr14	139592001	139593000	-0.122795	9.07739	hypomethylated	ENSSSCG00000010672	RAB11FIP2	ENSG00000107560	RAB11FIP2
chr14	140206001	140207000	-0.152293	7.10795	hypomethylated	ENSSSCG00000030019	-	ENSG00000151893	CACUL1
chr14	140670001	140671000	0.043251	7.81761	hypermethylated	ENSSSCG00000010683	GRK5	ENSG00000198873	GRK5
chr14	140713001	140714000	-0.0913432	9.66213	hypomethylated	ENSSSCG00000010683	GRK5	ENSG00000198873	GRK5
chr14	140777001	140778000	-0.103984	7.15897	hypomethylated	ENSSSCG00000010683	GRK5	ENSG00000198873	GRK5
chr14	141264001	141265000	-0.0982709	7.85499	hypomethylated	ENSSSCG00000010688	MCMBP	ENSG00000197771	MCMBP
chr14	141941001	141942000	0.104962	8.77853	hypermethylated	ENSSSCG00000010691	PPAPDC1A	ENSG00000203805	PPAPDC1A
chr14	142531001	142532000	-0.0903294	9.24441	hypomethylated	ENSSSCG00000010698	FGFR2	ENSG00000066468	FGFR2
chr14	143077001	143078000	-0.0923149	7.48725	hypomethylated	ENSSSCG00000028063	TACC2	ENSG00000138162	TACC2
chr14	143131001	143132000	-0.102507	7.2008	hypomethylated	ENSSSCG00000028063	TACC2	ENSG00000138162	TACC2
chr14	145160001	145161000	-0.0312767	10.6156	hypomethylated	ENSSSCG00000029482	CHST15	ENSG00000182022	CHST15
chr14	145321001	145322000	-0.0506304	7.29578	hypomethylated	ENSSSCG00000010734	OAT	ENSG00000065154	OAT
chr14	145729001	145730000	-0.128583	8.19776	hypomethylated	ENSSSCG00000010737	FAM175B	ENSG00000165660	FAM175B
chr14	145888001	145889000	0.0708015	7.95921	hypermethylated	ENSSSCG00000010739	CTBP2	ENSG00000175029	CTBP2
chr14	145889001	145890000	0.0828106	8.35067	hypermethylated	ENSSSCG00000010739	CTBP2	ENSG00000175029	CTBP2
chr14	146694001	146695000	-0.0840157	9.03013	hypomethylated	ENSSSCG00000010741	EDRF1	ENSG00000107938	EDRF1
chr14	146942001	146943000	0.116346	8.12478	hypermethylated	ENSSSCG00000010746	ADAM12	ENSG00000148848	ADAM12
chr14	147488001	147489000	-0.136695	7.99503	hypomethylated	ENSSSCG00000010747	C10orf90	ENSG00000154493	C10orf90
chr14	150729001	150730000	0.062774	8.64688	hypermethylated	ENSSSCG00000010756	MGMT	ENSG00000170430	MGMT
chr14	150762001	150763000	-0.104996	7.06911	hypomethylated	ENSSSCG00000010756	MGMT	ENSG00000170430	MGMT
chr14	150854001	150855000	0.0591092	10.6592	hypermethylated	ENSSSCG00000010756	MGMT	ENSG00000170430	MGMT
chr14	152187001	152188000	0.0608755	7.5853	hypermethylated	ENSSSCG00000027988	-	-	-
chr14	152246001	152247000	-0.0627807	7.63662	hypomethylated	ENSSSCG00000024633	JAKMIP3	ENSG00000188385	JAKMIP3
chr14	152736001	152737000	0.0549792	7.10572	hypermethylated	ENSSSCG00000010765	-	ENSG00000068383	INPP5A
chr14	152770001	152771000	0.0885322	22.1536	hypermethylated	ENSSSCG00000010765	-	ENSG00000068383	INPP5A
chr14	152771001	152772000	0.0746325	7.29251	hypermethylated	ENSSSCG00000010765	-	ENSG00000068383	INPP5A
chr14	152942001	152943000	-0.1464	11.041	hypomethylated	ENSSSCG00000010768	-	-	-
chr15	2886001	2887000	0.125478	7.11491	hypermethylated	ENSSSCG00000022919	KIF5C	ENSG00000168280	KIF5C
chr15	15329001	15330000	0.0991775	7.81888	hypermethylated	ENSSSCG00000015683	SPOPL	ENSG00000144228	SPOPL
chr15	28458001	28459000	-0.108639	21.4827	hypomethylated	ENSSSCG00000029304	STEAP3	ENSG00000115107	STEAP3
chr15	28556001	28557000	0.172415	7.72936	hypermethylated	ENSSSCG00000015718	C2orf76	ENSG00000186132	C2orf76
chr15	31745001	31746000	-0.104382	7.39906	hypomethylated	ENSSSCG00000015726	CNTNAP5	ENSG00000155052	CNTNAP5
chr15	31757001	31758000	-0.111435	7.15512	hypomethylated	ENSSSCG00000015726	CNTNAP5	ENSG00000155052	CNTNAP5
chr15	35772001	35773000	0.0750566	10.2984	hypermethylated	ENSSSCG00000015735	PTPN18	ENSG00000072135	PTPN18
chr15	36020001	36021000	0.0540981	8.85459	hypermethylated	ENSSSCG00000029536	SCTR	ENSG00000080293	SCTR
chr15	50573001	50574000	0.1497	8.34191	hypermethylated	ENSSSCG00000015773	-	-	-
chr15	51402001	51403000	-0.066269	8.20936	hypomethylated	ENSSSCG00000021731	WWC2	ENSG00000151718	WWC2
chr15	52003001	52004000	-0.0465143	10.1854	hypomethylated	ENSSSCG00000015781	-	ENSG00000164303	ENPP6
chr15	55077001	55078000	-0.154317	9.37999	hypomethylated	ENSSSCG00000015814	TACC1	ENSG00000147526	TACC1
chr15	55774001	55775000	-0.133821	7.84926	hypomethylated	ENSSSCG00000015827	ERLIN2	ENSG00000147475	ERLIN2
chr15	61440001	61441000	0.0402706	7.10281	hypermethylated	ENSSSCG00000015840	WRN	ENSG00000165392	WRN
chr15	62965001	62966000	0.12167	7.35303	hypermethylated	ENSSSCG00000015851	TNKS	ENSG00000173273	TNKS
chr15	66800001	66801000	-0.054484	10.7674	hypomethylated	ENSSSCG00000015866	FMNL2	ENSG00000157827	FMNL2
chr15	71297001	71298000	-0.102172	7.17496	hypomethylated	ENSSSCG00000026146	GALNT5	ENSG00000136542	GALNT5
chr15	72807001	72808000	-0.105892	8.8356	hypomethylated	ENSSSCG00000015878	-	ENSG00000144283	PKP4
chr15	73921001	73922000	0.0817948	8.7459	hypermethylated	ENSSSCG00000015883	MARCH7	ENSG00000136536	MARCH7
chr15	74172001	74173000	0.142209	8.25304	hypermethylated	ENSSSCG00000015885	PLA2R1	ENSG00000153246	PLA2R1
chr15	74245001	74246000	0.0952366	10.2273	hypermethylated	ENSSSCG00000015886	ITGB6	ENSG00000115221	ITGB6
chr15	74245001	74246000	0.0952366	10.2273	hypermethylated	ENSSSCG00000015885	PLA2R1	ENSG00000153246	PLA2R1
chr15	83436001	83437000	-0.120807	7.03966	hypomethylated	ENSSSCG00000023421	-	-	-
chr15	84463001	84464000	-0.138153	8.45318	hypomethylated	ENSSSCG00000015924	SPC25	ENSG00000152253	SPC25
chr15	84520001	84521000	-0.116221	11.8293	hypomethylated	ENSSSCG00000015926	ABCB11	ENSG00000073734	ABCB11
chr15	84578001	84579000	-0.12492	12.2201	hypomethylated	ENSSSCG00000015926	ABCB11	ENSG00000073734	ABCB11
chr15	86652001	86653000	0.101311	8.75577	hypermethylated	ENSSSCG00000015944	TLK1	ENSG00000198586	TLK1
chr15	87519001	87520000	-0.105252	11.6605	hypomethylated	ENSSSCG00000015952	HAT1	ENSG00000128708	HAT1
chr15	88094001	88095000	-0.151786	8.56045	hypomethylated	ENSSSCG00000021446	-	-	-
chr15	88158001	88159000	-0.100601	7.90513	hypomethylated	ENSSSCG00000021446	-	-	-
chr15	91557001	91558000	0.0956718	11.0382	hypermethylated	ENSSSCG00000022222	MTX2	ENSG00000128654	MTX2
chr15	96632001	96633000	0.0973452	8.83017	hypermethylated	ENSSSCG00000016010	-	-	-
chr15	97727001	97728000	-0.0451477	9.55599	hypomethylated	ENSSSCG00000016017	DNAJC10	ENSG00000077232	DNAJC10
chr15	106841001	106842000	-0.129847	7.68272	hypomethylated	ENSSSCG00000016056	GLS	ENSG00000115419	GLS
chr15	107409001	107410000	0.201707	8.48025	hypermethylated	ENSSSCG00000016061	MYO1B	ENSG00000128641	MYO1B
chr15	111552001	111553000	0.136033	8.28111	hypermethylated	ENSSSCG00000029793	-	ENSG00000144395	CCDC150
chr15	111897001	111898000	-0.0605063	7.50603	hypomethylated	ENSSSCG00000016073	-	ENSG00000197121	PGAP1
chr15	112240001	112241000	0.0845017	12.8542	hypermethylated	ENSSSCG00000016074	ANKRD44	ENSG00000065413	ANKRD44
chr15	116366001	116367000	-0.0545925	11.771	hypomethylated	ENSSSCG00000016105	ALS2CR12	ENSG00000155749	ALS2CR12
chr15	116948001	116949000	-0.144991	8.78846	hypomethylated	ENSSSCG00000022296	CDK15	ENSG00000138395	CDK15
chr15	117691001	117692000	0.0393407	7.37615	hypermethylated	ENSSSCG00000016114	FAM117B	ENSG00000138439	FAM117B
chr15	120407001	120408000	-0.111782	7.00099	hypomethylated	ENSSSCG00000016123	-	ENSG00000116117	PARD3B
chr15	120876001	120877000	-0.106253	9.26412	hypomethylated	ENSSSCG00000016125	INO80D	ENSG00000114933	INO80D
chr15	124172001	124173000	-0.167694	7.40965	hypomethylated	ENSSSCG00000016151	MAP2	ENSG00000078018	MAP2
chr15	124173001	124174000	-0.131056	15.5462	hypomethylated	ENSSSCG00000016151	MAP2	ENSG00000078018	MAP2
chr15	131279001	131280000	-0.128972	8.52794	hypomethylated	ENSSSCG00000016177	XRCC5	ENSG00000079246	XRCC5
chr15	131319001	131320000	-0.182938	12.1487	hypomethylated	ENSSSCG00000016177	XRCC5	ENSG00000079246	XRCC5
chr15	134169001	134170000	-0.112697	8.42759	hypomethylated	ENSSSCG00000016205	NHEJ1	ENSG00000187736	NHEJ1
chr15	138100001	138101000	-0.161623	7.37068	hypomethylated	ENSSSCG00000016225	MOGAT1	ENSG00000124003	MOGAT1
chr15	139239001	139240000	-0.153369	8.13206	hypomethylated	ENSSSCG00000016233	PN-1	ENSG00000135919	SERPINE2
chr15	144883001	144884000	-0.0997752	9.1115	hypomethylated	ENSSSCG00000016261	-	ENSG00000135899;ENSG00000280755	SP110;AC009950.1
chr15	145617001	145618000	0.0689559	11.2373	hypermethylated	ENSSSCG00000021677	-	ENSG00000173692	PSMD1
chr15	145671001	145672000	-0.0788768	9.01138	hypomethylated	ENSSSCG00000016271	-	ENSG00000135931	ARMC9
chr15	145698001	145699000	0.0573008	9.29305	hypermethylated	ENSSSCG00000023994	-	ENSG00000135931	ARMC9
chr15	145726001	145727000	-0.080565	8.68013	hypomethylated	ENSSSCG00000023994	-	ENSG00000135931	ARMC9
chr15	145805001	145806000	-0.0730094	8.36484	hypomethylated	ENSSSCG00000025279	-	ENSG00000135931	ARMC9
chr15	146502001	146503000	0.122508	8.48439	hypermethylated	ENSSSCG00000022177	DIS3L2	ENSG00000144535	DIS3L2
chr15	146717001	146718000	0.0500279	8.40011	hypermethylated	ENSSSCG00000026703	-	-	-
chr15	146884001	146885000	0.0851712	11.5659	hypermethylated	ENSSSCG00000016285	ECEL1	ENSG00000171551	ECEL1
chr15	147625001	147626000	0.135736	16.2349	hypermethylated	ENSSSCG00000016298	INPP5D	ENSG00000168918	INPP5D
chr15	147634001	147635000	0.087923	7.78714	hypermethylated	ENSSSCG00000016298	INPP5D	ENSG00000168918	INPP5D
chr15	147873001	147874000	0.0694983	20.6416	hypermethylated	ENSSSCG00000009432	DGKD	ENSG00000077044	DGKD
chr15	147912001	147913000	0.0850342	10.2098	hypermethylated	ENSSSCG00000009432	DGKD	ENSG00000077044	DGKD
chr15	148686001	148687000	-0.072274	11.9347	hypomethylated	ENSSSCG00000016314	-	ENSG00000144481	TRPM8
chr15	149907001	149908000	-0.0386448	7.20914	hypomethylated	ENSSSCG00000024859	-	-	-
chr15	149967001	149968000	0.0622746	7.20478	hypermethylated	ENSSSCG00000024859	-	-	-
chr15	150093001	150094000	0.0715956	7.41268	hypermethylated	ENSSSCG00000024859	-	-	-
chr15	150228001	150229000	0.139292	7.79594	hypermethylated	ENSSSCG00000016317	AGAP1	ENSG00000157985	AGAP1
chr15	150331001	150332000	-0.0790818	14.71	hypomethylated	ENSSSCG00000016317	AGAP1	ENSG00000157985	AGAP1
chr15	150366001	150367000	0.218325	8.64569	hypermethylated	ENSSSCG00000016317	AGAP1	ENSG00000157985	AGAP1
chr15	150511001	150512000	-0.0977906	7.44177	hypomethylated	ENSSSCG00000016318	ASB18	ENSG00000182177	ASB18
chr15	151489001	151490000	-0.12766	9.03854	hypomethylated	ENSSSCG00000027331	COL6A3	ENSG00000163359	COL6A3
chr15	151538001	151539000	-0.0690254	7.96567	hypomethylated	ENSSSCG00000027331	COL6A3	ENSG00000163359	COL6A3
chr15	151801001	151802000	0.0606277	10.0685	hypermethylated	ENSSSCG00000016330	-	ENSG00000124831	LRRFIP1
chr15	152617001	152618000	0.0567632	9.7515	hypermethylated	ENSSSCG00000016343	TWIST2	ENSG00000233608	TWIST2
chr15	152921001	152922000	0.0678165	8.13811	hypermethylated	ENSSSCG00000024777	HDAC4	ENSG00000068024	HDAC4
chr15	154491001	154492000	0.0795329	13.8204	hypermethylated	ENSSSCG00000016365	ANKMY1	ENSG00000144504	ANKMY1
chr15	154613001	154614000	0.0605777	7.73526	hypermethylated	ENSSSCG00000016367	RNPEPL1	ENSG00000142327	RNPEPL1
chr15	154749001	154750000	0.0477426	10.0947	hypermethylated	ENSSSCG00000016368	FARP2	ENSG00000006607	FARP2
chr15	154759001	154760000	-0.0295982	7.51401	hypomethylated	ENSSSCG00000016368	FARP2	ENSG00000006607	FARP2
chr15	155018001	155019000	0.0549767	8.4105	hypermethylated	ENSSSCG00000016378	PASK	ENSG00000115687	PASK
chr15	157556001	157557000	0.0713358	7.28352	hypermethylated	ENSSSCG00000016401	KIF1A	ENSG00000130294	KIF1A
chr16	3854001	3855000	-0.0980004	7.52604	hypomethylated	ENSSSCG00000029792	-	ENSG00000038382	TRIO
chr16	4003001	4004000	-0.0758827	7.57674	hypomethylated	ENSSSCG00000028803	-	-	-
chr16	4184001	4185000	0.0657922	8.75839	hypermethylated	ENSSSCG00000025756	-	-	-
chr16	6391001	6392000	-0.0556693	7.48365	hypomethylated	ENSSSCG00000016794	MYO10	ENSG00000145555	MYO10
chr16	7129001	7130000	0.0955798	8.42705	hypermethylated	ENSSSCG00000016796	-	-	-
chr16	18352001	18353000	0.212058	10.1686	hypermethylated	ENSSSCG00000016806	CDH6	ENSG00000113361	CDH6
chr16	18643001	18644000	-0.101619	7.31119	hypomethylated	ENSSSCG00000016809	DROSHA	ENSG00000113360	DROSHA
chr16	18912001	18913000	0.244526	14.2598	hypermethylated	ENSSSCG00000030991	-	-	-
chr16	19040001	19041000	-0.109259	7.03721	hypomethylated	ENSSSCG00000016810	PDZD2	ENSG00000133401	PDZD2
chr16	19040001	19041000	-0.109259	7.03721	hypomethylated	ENSSSCG00000030991	-	-	-
chr16	21365001	21366000	0.166705	9.3244	hypermethylated	ENSSSCG00000016825	TTC23L	ENSG00000205838	TTC23L
chr16	21480001	21481000	0.0722678	7.28189	hypermethylated	ENSSSCG00000016829	AGXT2	ENSG00000113492	AGXT2
chr16	22154001	22155000	0.0879642	13.5568	hypermethylated	ENSSSCG00000016831	SPEF2	ENSG00000152582	SPEF2
chr16	22352001	22353000	-0.0429743	9.10123	hypomethylated	ENSSSCG00000016833	CAPSL	ENSG00000152611	CAPSL
chr16	24887001	24888000	0.0562615	8.56202	hypermethylated	ENSSSCG00000016848	EGFLAM	ENSG00000164318	EGFLAM
chr16	24978001	24979000	-0.1342	10.4906	hypomethylated	ENSSSCG00000016850	LIFR	ENSG00000113594	LIFR
chr16	27006001	27007000	0.0967503	7.16508	hypermethylated	ENSSSCG00000021645	MROH2B	ENSG00000171495	MROH2B
chr16	27797001	27798000	0.112471	7.13244	hypermethylated	ENSSSCG00000016863	OXCT1	ENSG00000083720	OXCT1
chr16	32016001	32017000	0.0735171	11.1412	hypermethylated	ENSSSCG00000016882	PARP8	ENSG00000151883	PARP8
chr16	36671001	36672000	0.0476013	8.69634	hypermethylated	ENSSSCG00000016911	SKIV2L2	ENSG00000039123	SKIV2L2
chr16	36779001	36780000	0.0740566	8.09726	hypermethylated	ENSSSCG00000016912	PPAP2A	ENSG00000067113	PPAP2A
chr16	38260001	38261000	-0.167976	7.46093	hypomethylated	ENSSSCG00000016920	MIER3	ENSG00000155545	MIER3
chr16	42458001	42459000	-0.0408519	9.59199	hypomethylated	ENSSSCG00000016932	DEPDC1B	ENSG00000035499	DEPDC1B
chr16	42513001	42514000	-0.0429384	8.9408	hypomethylated	ENSSSCG00000016933	ELOVL7	ENSG00000164181	ELOVL7
chr16	42545001	42546000	-0.0841215	8.31662	hypomethylated	ENSSSCG00000016933	ELOVL7	ENSG00000164181	ELOVL7
chr16	42664001	42665000	0.160982	9.66741	hypermethylated	ENSSSCG00000016934	ERCC8	ENSG00000049167	ERCC8
chr16	52403001	52404000	-0.130103	7.10133	hypomethylated	ENSSSCG00000016974	MAP1B	ENSG00000131711	MAP1B
chr16	52435001	52436000	-0.076045	8.01819	hypomethylated	ENSSSCG00000016974	MAP1B	ENSG00000131711	MAP1B
chr16	55674001	55675000	-0.0667082	11.2785	hypomethylated	ENSSSCG00000016988	ERGIC1	ENSG00000113719	ERGIC1
chr16	56153001	56154000	-0.0429654	14.656	hypomethylated	ENSSSCG00000027378	SH3PXD2B	ENSG00000174705	SH3PXD2B
chr16	56478001	56479000	-0.0797499	7.58086	hypomethylated	ENSSSCG00000025758	-	-	-
chr16	56491001	56492000	-0.131889	8.192	hypomethylated	ENSSSCG00000025758	-	-	-
chr16	57205001	57206000	-0.112066	8.66931	hypomethylated	ENSSSCG00000017000	RANBP17	ENSG00000204764	RANBP17
chr16	57491001	57492000	0.0619559	10.7464	hypermethylated	ENSSSCG00000021902	GABRP	ENSG00000094755	GABRP
chr16	59740001	59741000	-0.0827027	10.7624	hypomethylated	ENSSSCG00000017012	SLIT3	ENSG00000184347	SLIT3
chr16	60511001	60512000	-0.0904976	10.9242	hypomethylated	ENSSSCG00000017018	TENM2	ENSG00000145934	TENM2
chr16	68690001	68691000	0.073312	7.6527	hypermethylated	ENSSSCG00000017036	CCNJL	ENSG00000135083	CCNJL
chr16	69958001	69959000	-0.105479	8.48905	hypomethylated	ENSSSCG00000017044	IL12B	ENSG00000113302	IL12B
chr16	70485001	70486000	0.0748172	7.07829	hypermethylated	ENSSSCG00000017046	-	ENSG00000164330	EBF1
chr16	70516001	70517000	-0.0857191	8.2781	hypomethylated	ENSSSCG00000017046	-	ENSG00000164330	EBF1
chr16	71614001	71615000	-0.106549	8.22581	hypomethylated	ENSSSCG00000017052	ADAM19	ENSG00000135074	ADAM19
chr16	71644001	71645000	0.0923787	7.14996	hypermethylated	ENSSSCG00000017052	ADAM19	ENSG00000135074	ADAM19
chr16	74234001	74235000	-0.108264	7.201	hypomethylated	ENSSSCG00000017066	GEMIN5	ENSG00000082516	GEMIN5
chr16	74235001	74236000	-0.0716512	9.17182	hypomethylated	ENSSSCG00000017066	GEMIN5	ENSG00000082516	GEMIN5
chr16	74780001	74781000	-0.0960632	14.078	hypomethylated	ENSSSCG00000017072	GALNT10	ENSG00000164574	GALNT10
chr16	75215001	75216000	-0.122628	8.27924	hypomethylated	ENSSSCG00000022569	GRIA1	ENSG00000155511	GRIA1
chr16	77769001	77770000	-0.134207	7.24817	hypomethylated	ENSSSCG00000023512	SLC36A1	ENSG00000123643	SLC36A1
chr16	78196001	78197000	0.100658	7.34666	hypermethylated	ENSSSCG00000017094	MARCH6	ENSG00000145495	MARCH6
chr16	78210001	78211000	0.127231	7.83489	hypermethylated	ENSSSCG00000017094	MARCH6	ENSG00000145495	MARCH6
chr16	78294001	78295000	0.0659997	7.55692	hypermethylated	ENSSSCG00000017091	TNIP1	ENSG00000145901	TNIP1
chr16	78295001	78296000	0.0580058	7.76662	hypermethylated	ENSSSCG00000017091	TNIP1	ENSG00000145901	TNIP1
chr16	80878001	80879000	-0.119927	8.74484	hypomethylated	ENSSSCG00000027191	-	-	-
chr16	81669001	81670000	-0.0991904	9.05287	hypomethylated	ENSSSCG00000017103	SRD5A1	ENSG00000145545	SRD5A1
chr16	82399001	82400000	0.0822826	7.10489	hypermethylated	ENSSSCG00000025115	-	ENSG00000164151	ICE1
chr16	82635001	82636000	-0.0716432	13.5904	hypomethylated	ENSSSCG00000017109	ADAMTS16	ENSG00000145536	ADAMTS16
chr16	85812001	85813000	0.0843321	8.12804	hypermethylated	ENSSSCG00000017116	LPCAT1	ENSG00000153395	LPCAT1
chr16	85824001	85825000	0.0569723	7.01854	hypermethylated	ENSSSCG00000017116	LPCAT1	ENSG00000153395	LPCAT1
chr16	85904001	85905000	0.0701115	12.296	hypermethylated	ENSSSCG00000017119	-	-	-
chr16	86739001	86740000	-0.0558001	9.51337	hypomethylated	ENSSSCG00000017123	-	-	-
chr17	5897001	5898000	0.112309	8.40997	hypermethylated	ENSSSCG00000006989	-	-	-
chr17	6200001	6201000	-0.0949972	7.15823	hypomethylated	ENSSSCG00000006993	-	ENSG00000078674	PCM1
chr17	9415001	9416000	-0.162034	15.4656	hypomethylated	ENSSSCG00000007000	FAT1	ENSG00000083857	FAT1
chr17	9510001	9511000	-0.0828959	7.81168	hypomethylated	ENSSSCG00000007002	-	-	-
chr17	9695001	9696000	0.139471	11.0062	hypermethylated	ENSSSCG00000007003	HGSNAT	ENSG00000165102	HGSNAT
chr17	10085001	10086000	-0.238282	11.2044	hypomethylated	ENSSSCG00000007005	CSGALNACT1	ENSG00000147408	CSGALNACT1
chr17	10902001	10903000	-0.0520759	12.2411	hypomethylated	ENSSSCG00000007007	IDO1	ENSG00000131203	IDO1
chr17	12980001	12981000	-0.0667266	8.62789	hypomethylated	ENSSSCG00000026968	SLC20A2	ENSG00000168575	SLC20A2
chr17	13195001	13196000	-0.0338839	7.65514	hypomethylated	ENSSSCG00000007032	PLAT	ENSG00000104368	PLAT
chr17	14469001	14470000	-0.153455	11.3051	hypomethylated	ENSSSCG00000007038	-	-	-
chr17	21935001	21936000	-0.0980805	7.22456	hypomethylated	ENSSSCG00000007066	SLX4IP	ENSG00000149346	SLX4IP
chr17	22098001	22099000	-0.0872757	9.63	hypomethylated	ENSSSCG00000007067	JAG1	ENSG00000101384	JAG1
chr17	24372001	24373000	-0.117438	7.30688	hypomethylated	ENSSSCG00000007072	SPTLC3	ENSG00000172296	SPTLC3
chr17	24380001	24381000	0.076866	8.56343	hypermethylated	ENSSSCG00000007072	SPTLC3	ENSG00000172296	SPTLC3
chr17	29573001	29574000	-0.0819191	13.1194	hypomethylated	ENSSSCG00000007087	BANF2	ENSG00000125888	BANF2
chr17	30178001	30179000	-0.0641448	7.7943	hypomethylated	ENSSSCG00000007094	-	ENSG00000089091	DZANK1
chr17	32519001	32520000	-0.077597	7.21275	hypomethylated	ENSSSCG00000027369	RALGAPA2	ENSG00000188559	RALGAPA2
chr17	34541001	34542000	-0.101198	7.64137	hypomethylated	ENSSSCG00000029289	CST9L	ENSG00000101435	CST9L
chr17	35250001	35251000	-0.0657405	7.26454	hypomethylated	ENSSSCG00000007135	NINL	ENSG00000101004	NINL
chr17	36286001	36287000	0.0298404	8.67055	hypermethylated	ENSSSCG00000007147	-	ENSG00000132622	HSPA12B
chr17	36387001	36388000	-0.0878088	11.0394	hypomethylated	ENSSSCG00000007153	ATRN	ENSG00000088812	ATRN
chr17	36491001	36492000	-0.113411	18.5485	hypomethylated	ENSSSCG00000007153	ATRN	ENSG00000088812	ATRN
chr17	36605001	36606000	-0.0726439	8.91757	hypomethylated	ENSSSCG00000007153	ATRN	ENSG00000088812	ATRN
chr17	37775001	37776000	-0.0379787	7.25134	hypomethylated	ENSSSCG00000007179	STK35	ENSG00000125834	STK35
chr17	39114001	39115000	-0.0990543	8.65242	hypomethylated	ENSSSCG00000007198	ANGPT4	ENSG00000101280	ANGPT4
chr17	40622001	40623000	0.119939	9.41399	hypermethylated	ENSSSCG00000007239	-	-	-
chr17	40623001	40624000	0.106012	7.12693	hypermethylated	ENSSSCG00000007239	-	-	-
chr17	40947001	40948000	0.117177	7.33195	hypermethylated	ENSSSCG00000007248	ASXL1	ENSG00000171456	ASXL1
chr17	41689001	41690000	0.113655	9.57511	hypermethylated	ENSSSCG00000024787	BPIFA3	ENSG00000131059	BPIFA3
chr17	42112001	42113000	-0.113637	8.10101	hypomethylated	ENSSSCG00000029626	NECAB3	ENSG00000125967	NECAB3
chr17	42256001	42257000	-0.064076	9.16267	hypomethylated	ENSSSCG00000007272	CHMP4B	ENSG00000101421	CHMP4B
chr17	43577001	43578000	0.0484456	7.14065	hypermethylated	ENSSSCG00000007288	MYH7B	ENSG00000078814	MYH7B
chr17	44247001	44248000	-0.0997722	8.55473	hypomethylated	ENSSSCG00000007304	-	ENSG00000115155;ENSG00000214814	OTOF;FER1L6
chr17	44248001	44249000	-0.0937526	9.47154	hypomethylated	ENSSSCG00000007304	-	ENSG00000115155;ENSG00000214814	OTOF;FER1L6
chr17	44866001	44867000	-0.132037	7.52566	hypomethylated	ENSSSCG00000007314	EPB41L1	ENSG00000088367	EPB41L1
chr17	45483001	45484000	-0.199416	7.63629	hypomethylated	ENSSSCG00000007324	SOGA1	ENSG00000149639	SOGA1
chr17	45645001	45646000	-0.0703294	10.9859	hypomethylated	ENSSSCG00000007331	RBL1	ENSG00000080839	RBL1
chr17	45937001	45938000	-0.0608075	8.18383	hypomethylated	ENSSSCG00000007334	SRC	ENSG00000197122	SRC
chr17	46976001	46977000	-0.0925257	7.55285	hypomethylated	ENSSSCG00000007345	-	ENSG00000170471	RALGAPB
chr17	47210001	47211000	-0.102468	7.16509	hypomethylated	ENSSSCG00000007349	ACTR5	ENSG00000101442	ACTR5
chr17	47260001	47261000	-0.0938604	7.28736	hypomethylated	ENSSSCG00000007350	PPP1R16B	ENSG00000101445	PPP1R16B
chr17	47270001	47271000	0.115688	7.1049	hypermethylated	ENSSSCG00000007350	PPP1R16B	ENSG00000101445	PPP1R16B
chr17	47365001	47366000	-0.225631	7.14228	hypomethylated	ENSSSCG00000007351	FAM83D	ENSG00000101447	FAM83D
chr17	47365001	47366000	-0.225631	7.14228	hypomethylated	ENSSSCG00000007350	PPP1R16B	ENSG00000101445	PPP1R16B
chr17	51735001	51736000	-0.103346	11.2543	hypomethylated	ENSSSCG00000007367	GTSF1L	ENSG00000124196	GTSF1L
chr17	52893001	52894000	0.0416413	7.01446	hypermethylated	ENSSSCG00000007383	TOMM34	ENSG00000025772	TOMM34
chr17	53692001	53693000	-0.0845225	39.2576	hypomethylated	ENSSSCG00000007426	ACOT8	ENSG00000101473	ACOT8
chr17	53733001	53734000	0.0696813	17.8697	hypermethylated	ENSSSCG00000007431	CTSA	ENSG00000064601	CTSA
chr17	54180001	54181000	0.023738	7.67197	hypermethylated	ENSSSCG00000023306	ELMO2	ENSG00000062598	ELMO2
chr17	54916001	54917000	-0.115519	8.87236	hypomethylated	ENSSSCG00000007453	EYA2	ENSG00000064655	EYA2
chr17	55042001	55043000	0.102804	9.45106	hypermethylated	ENSSSCG00000007453	EYA2	ENSG00000064655	EYA2
chr17	56999001	57000000	-0.0742499	11.8087	hypomethylated	ENSSSCG00000007460	ARFGEF2	ENSG00000124198	ARFGEF2
chr17	57364001	57365000	-0.0662556	7.1414	hypomethylated	ENSSSCG00000007462	DRK1	ENSG00000158445	KCNB1
chr17	57418001	57419000	0.0561567	8.71882	hypermethylated	ENSSSCG00000007462	DRK1	ENSG00000158445	KCNB1
chr17	57458001	57459000	-0.0493611	7.35593	hypomethylated	ENSSSCG00000007462	DRK1	ENSG00000158445	KCNB1
chr17	59211001	59212000	0.0817047	9.73735	hypermethylated	ENSSSCG00000007477	NFATC2	ENSG00000101096	NFATC2
chr17	59509001	59510000	-0.0886779	9.76317	hypomethylated	ENSSSCG00000007478	ATP9A	ENSG00000054793	ATP9A
chr17	60982001	60983000	-0.11705	10.7721	hypomethylated	ENSSSCG00000007482	TSHZ2	ENSG00000182463	TSHZ2
chr17	61044001	61045000	-0.0521301	7.81417	hypomethylated	ENSSSCG00000007482	TSHZ2	ENSG00000182463	TSHZ2
chr17	61108001	61109000	-0.095309	7.24062	hypomethylated	ENSSSCG00000007482	TSHZ2	ENSG00000182463	TSHZ2
chr17	61109001	61110000	-0.0835274	7.55769	hypomethylated	ENSSSCG00000007482	TSHZ2	ENSG00000182463	TSHZ2
chr17	61752001	61753000	-0.0452851	9.02829	hypomethylated	ENSSSCG00000007485	BCAS1	ENSG00000064787	BCAS1
chr17	64059001	64060000	0.0975795	12.0089	hypermethylated	ENSSSCG00000007492	C17H20ORF108	ENSG00000124098	FAM210B
chr17	64398001	64399000	-0.082851	7.33429	hypomethylated	ENSSSCG00000020171	U6	ENSG00000252544	RNU6-1282P
chr17	65662001	65663000	0.0811332	7.43639	hypermethylated	ENSSSCG00000007512	-	-	-
chr17	65762001	65763000	0.060593	12.7029	hypermethylated	ENSSSCG00000007513	RAB22A	ENSG00000124209	RAB22A
chr17	66306001	66307000	0.106375	7.95979	hypermethylated	ENSSSCG00000007520	GNAS	ENSG00000087460	GNAS
chr17	66335001	66336000	0.17476	9.12363	hypermethylated	ENSSSCG00000007520	GNAS	ENSG00000087460	GNAS
chr17	66351001	66352000	0.103355	7.48573	hypermethylated	ENSSSCG00000007520	GNAS	ENSG00000087460	GNAS
chr17	68955001	68956000	0.0716602	9.61868	hypermethylated	ENSSSCG00000025784	CDH4	ENSG00000179242	CDH4
chr17	69173001	69174000	-0.118864	8.55794	hypomethylated	ENSSSCG00000007540	CABLES2	ENSG00000149679	CABLES2
chr17	69173001	69174000	-0.118864	8.55794	hypomethylated	ENSSSCG00000021825	RPS21	ENSG00000171858	RPS21
chr18	1545001	1546000	0.0730907	10.5115	hypermethylated	ENSSSCG00000026652	-	-	-
chr18	1604001	1605000	0.0397154	7.47358	hypermethylated	ENSSSCG00000016409	UBE3C	ENSG00000009335	UBE3C
chr18	2738001	2739000	-0.0460502	7.9591	hypomethylated	ENSSSCG00000016417	RBM33	ENSG00000184863	RBM33
chr18	3013001	3014000	0.0476348	10.7557	hypermethylated	ENSSSCG00000016420	INSIG1	ENSG00000186480	INSIG1
chr18	3441001	3442000	-0.0852331	10.168	hypomethylated	ENSSSCG00000016423	DPP6	ENSG00000130226	DPP6
chr18	5612001	5613000	-0.0787252	8.45927	hypomethylated	ENSSSCG00000016430	GALNT11	ENSG00000178234	GALNT11
chr18	6274001	6275000	0.0938533	11.0052	hypermethylated	ENSSSCG00000016438	NUB1	ENSG00000013374	NUB1
chr18	6524001	6525000	0.0918391	11.0344	hypermethylated	ENSSSCG00000021475	SLC4A2	ENSG00000164889	SLC4A2
chr18	6554001	6555000	0.0578769	11.289	hypermethylated	ENSSSCG00000027986	ABCB8	ENSG00000197150	ABCB8
chr18	7655001	7656000	0.0617064	8.06101	hypermethylated	ENSSSCG00000016473	EPHB6	ENSG00000106123	EPHB6
chr18	9538001	9539000	-0.0981715	7.35892	hypomethylated	ENSSSCG00000016494	BRAF	ENSG00000157764	BRAF
chr18	9771001	9772000	-0.124128	8.97724	hypomethylated	ENSSSCG00000016497	DENND2A	ENSG00000146966	DENND2A
chr18	10092001	10093000	-0.071671	7.37234	hypomethylated	ENSSSCG00000016501	KDM7A	ENSG00000006459	KDM7A
chr18	10163001	10164000	-0.0489122	8.0426	hypomethylated	ENSSSCG00000016501	KDM7A	ENSG00000006459	KDM7A
chr18	10583001	10584000	0.0535026	7.19832	hypermethylated	ENSSSCG00000026733	-	ENSG00000064393	HIPK2
chr18	10973001	10974000	-0.0653336	8.136	hypomethylated	ENSSSCG00000016511	TTC26	ENSG00000105948	TTC26
chr18	11262001	11263000	0.0556704	8.99255	hypermethylated	ENSSSCG00000016513	KIAA1549	ENSG00000122778	KIAA1549
chr18	14905001	14906000	0.0779923	7.60967	hypermethylated	ENSSSCG00000016532	WDR91	ENSG00000105875	WDR91
chr18	15603001	15604000	-0.0974074	9.45418	hypomethylated	ENSSSCG00000016539	AKR1B1	ENSG00000085662	AKR1B1
chr18	15810001	15811000	-0.0650088	7.67839	hypomethylated	ENSSSCG00000016541	SLC35B4	ENSG00000205060	SLC35B4
chr18	15817001	15818000	0.0518547	12.174	hypermethylated	ENSSSCG00000016541	SLC35B4	ENSG00000205060	SLC35B4
chr18	17131001	17132000	-0.0896697	7.70635	hypomethylated	ENSSSCG00000016545	CHCHD3	ENSG00000106554	CHCHD3
chr18	17231001	17232000	-0.113549	7.3611	hypomethylated	ENSSSCG00000016545	CHCHD3	ENSG00000106554	CHCHD3
chr18	19902001	19903000	-0.0585801	11.2322	hypomethylated	ENSSSCG00000016564	UBE2H	ENSG00000186591	UBE2H
chr18	20669001	20670000	-0.145236	8.29865	hypomethylated	ENSSSCG00000016572	TNPO3	ENSG00000064419	TNPO3
chr18	20731001	20732000	-0.124235	8.6963	hypomethylated	ENSSSCG00000016572	TNPO3	ENSG00000064419	TNPO3
chr18	21367001	21368000	-0.0685601	8.20186	hypomethylated	ENSSSCG00000016590	SND1	ENSG00000197157	SND1
chr18	21376001	21377000	-0.107136	7.56416	hypomethylated	ENSSSCG00000016590	SND1	ENSG00000197157	SND1
chr18	21681001	21682000	-0.0903548	9.98633	hypomethylated	ENSSSCG00000016591	PAX4	ENSG00000106331	PAX4
chr18	22737001	22738000	0.0704975	8.74877	hypermethylated	ENSSSCG00000022865	GRM8	ENSG00000179603	GRM8
chr18	25981001	25982000	-0.0877295	7.86243	hypomethylated	ENSSSCG00000016611	CADPS2	ENSG00000081803	CADPS2
chr18	25997001	25998000	0.0534294	9.22049	hypermethylated	ENSSSCG00000016611	CADPS2	ENSG00000081803	CADPS2
chr18	26086001	26087000	-0.0665132	12.0932	hypomethylated	ENSSSCG00000016611	CADPS2	ENSG00000081803	CADPS2
chr18	26603001	26604000	-0.109585	9.73356	hypomethylated	ENSSSCG00000016613	AASS	ENSG00000008311	AASS
chr18	26636001	26637000	-0.184856	18.9443	hypomethylated	ENSSSCG00000016613	AASS	ENSG00000008311	AASS
chr18	27176001	27177000	-0.0878928	9.24288	hypomethylated	ENSSSCG00000016616	FAM3C	ENSG00000196937	FAM3C
chr18	27379001	27380000	0.106831	9.54519	hypermethylated	ENSSSCG00000016618	CPED1	ENSG00000106034	CPED1
chr18	30831001	30832000	-0.0817013	14.5397	hypomethylated	ENSSSCG00000016628	WNT2	ENSG00000105989	WNT2
chr18	40654001	40655000	-0.0709	8.31687	hypomethylated	ENSSSCG00000016656	ELMO1	ENSG00000155849	ELMO1
chr18	46315001	46316000	-0.0586176	7.44952	hypomethylated	ENSSSCG00000016672	PAC1	ENSG00000078549	ADCYAP1R1
chr18	47409001	47410000	-0.08516	15.1414	hypomethylated	ENSSSCG00000016685	WIPF3	ENSG00000122574	WIPF3
chr18	48371001	48372000	-0.122107	11.8432	hypomethylated	ENSSSCG00000016690	-	ENSG00000146592	CREB5
chr18	48668001	48669000	0.129393	14.5774	hypermethylated	ENSSSCG00000023725	-	ENSG00000146592	CREB5
chr18	52368001	52369000	-0.0999922	12.3474	hypomethylated	ENSSSCG00000016715	OSBPL3	ENSG00000070882	OSBPL3
chr18	52578001	52579000	-0.155754	10.0978	hypomethylated	ENSSSCG00000016717	MPP6	ENSG00000105926	MPP6
chr18	52614001	52615000	-0.0267536	7.89586	hypomethylated	ENSSSCG00000016717	MPP6	ENSG00000105926	MPP6
chr18	52651001	52652000	0.0925413	11.107	hypermethylated	ENSSSCG00000016717	MPP6	ENSG00000105926	MPP6
chr18	52652001	52653000	-0.12668	9.78419	hypomethylated	ENSSSCG00000016717	MPP6	ENSG00000105926	MPP6
chr18	54916001	54917000	-0.05904	7.5107	hypomethylated	ENSSSCG00000016726	ADCY1	ENSG00000164742	ADCY1
chr18	55837001	55838000	0.0531507	8.61245	hypermethylated	ENSSSCG00000016748	-	-	-
chr18	55945001	55946000	0.0671924	9.84213	hypermethylated	ENSSSCG00000016754	AEBP1	ENSG00000106624	AEBP1
chr18	57536001	57537000	-0.0887991	13.593	hypomethylated	ENSSSCG00000016762	-	ENSG00000106571	GLI3
chr18	57700001	57701000	-0.0998411	9.3846	hypomethylated	ENSSSCG00000016762	-	ENSG00000106571	GLI3
chr2	55001	56000	0.0613952	16.0081	hypermethylated	ENSSSCG00000012836	AP2A2	ENSG00000183020	AP2A2
chr2	1051001	1052000	0.0635986	9.97511	hypermethylated	ENSSSCG00000022736	-	ENSG00000162105	SHANK2
chr2	1578001	1579000	0.0530319	9.15797	hypermethylated	ENSSSCG00000024158	-	ENSG00000131620	ANO1
chr2	1969001	1970000	-0.152745	8.08652	hypomethylated	ENSSSCG00000012872	FGF3	ENSG00000186895	FGF3
chr2	2756001	2757000	0.0867828	7.58994	hypermethylated	ENSSSCG00000012878	IGHMBP2	ENSG00000132740	IGHMBP2
chr2	2866001	2867000	0.0529896	9.54483	hypermethylated	ENSSSCG00000012880	-	-	-
chr2	3466001	3467000	0.0790077	9.5266	hypermethylated	ENSSSCG00000012889	CHKA	ENSG00000110721	CHKA
chr2	3595001	3596000	0.0806044	7.17368	hypermethylated	ENSSSCG00000012895	-	-	-
chr2	3746001	3747000	-0.0937118	8.64209	hypomethylated	ENSSSCG00000012902	CDK2AP2	ENSG00000167797	CDK2AP2
chr2	3758001	3759000	0.0508393	10.2298	hypermethylated	ENSSSCG00000012903	PITPNM1	ENSG00000110697	PITPNM1
chr2	3978001	3979000	0.0588316	8.49497	hypermethylated	ENSSSCG00000012917	ANKRD13D	ENSG00000172932	ANKRD13D
chr2	4162001	4163000	-0.105972	8.76934	hypomethylated	ENSSSCG00000021760	-	ENSG00000173120	KDM2A
chr2	5233001	5234000	0.0732327	8.37015	hypermethylated	ENSSSCG00000012956	PACS1	ENSG00000175115	PACS1
chr2	5666001	5667000	-0.104677	10.4529	hypomethylated	ENSSSCG00000012980	KAT5	ENSG00000172977	KAT5
chr2	6198001	6199000	-0.104317	8.27745	hypomethylated	ENSSSCG00000013001	MRPL49	ENSG00000149792	MRPL49
chr2	6198001	6199000	-0.104317	8.27745	hypomethylated	ENSSSCG00000027057	SYVN1	ENSG00000162298	SYVN1
chr2	6655001	6656000	-0.0490674	8.7344	hypomethylated	ENSSSCG00000013024	NRXN2	ENSG00000110076	NRXN2
chr2	7058001	7059000	-0.104674	7.19114	hypomethylated	ENSSSCG00000013043	MACROD1	ENSG00000133315	MACROD1
chr2	7689001	7690000	-0.0524979	7.28835	hypomethylated	ENSSSCG00000013052	RTN3	ENSG00000133318	RTN3
chr2	7821001	7822000	0.102216	8.0798	hypermethylated	ENSSSCG00000021482	HRASLS5	ENSG00000168004	HRASLS5
chr2	8372001	8373000	-0.0667385	8.60086	hypomethylated	ENSSSCG00000028413	TTC9C	ENSG00000162222	TTC9C
chr2	8430001	8431000	-0.0784022	7.36001	hypomethylated	ENSSSCG00000023323	-	ENSG00000255432;ENSG00000278615	RP11-831H9.11;C11orf98
chr3	8430001	8431000	-0.0784022	7.36001	hypomethylated	ENSSSCG00000025282	SNORA57	ENSG00000223027	SNORA57
chr2	8502001	8503000	-0.063405	8.35967	hypomethylated	ENSSSCG00000013063	-	ENSG00000149016;ENSG00000255508	TUT1;RP11-864I4.1
chr2	9145001	9146000	-0.0960354	7.0311	hypomethylated	ENSSSCG00000013072	FADS2	ENSG00000134824	FADS2
chr2	9542001	9543000	0.0695112	15.0242	hypermethylated	ENSSSCG00000021906	SYT7	ENSG00000011347	SYT7
chr2	9744001	9745000	0.0681611	7.57642	hypermethylated	ENSSSCG00000013094	DDB1	ENSG00000167986	DDB1
chr2	10246001	10247000	-0.117579	8.65523	hypomethylated	ENSSSCG00000013111	CD6	ENSG00000013725	CD6
chr2	10256001	10257000	-0.0718846	9.33846	hypomethylated	ENSSSCG00000013115	CD5	ENSG00000110448	CD5
chr2	10256001	10257000	-0.0718846	9.33846	hypomethylated	ENSSSCG00000013111	CD6	ENSG00000013725	CD6
chr2	11840001	11841000	0.0603838	8.17648	hypermethylated	ENSSSCG00000013145	DTX4	ENSG00000110042	DTX4
chr2	12868001	12869000	-0.197632	11.2092	hypomethylated	ENSSSCG00000013176	-	ENSG00000254462;ENSG00000213593	TMX2-CTNND1;TMX2
chr2	15670001	15671000	0.11792	7.02242	hypermethylated	ENSSSCG00000023709	PTPRJ	ENSG00000149177	PTPRJ
chr2	17008001	17009000	-0.0808504	7.8567	hypomethylated	ENSSSCG00000013248	LRP4	ENSG00000134569	LRP4
chr2	17454001	17455000	-0.0923486	7.06596	hypomethylated	ENSSSCG00000013262	AMBRA1	ENSG00000110497	AMBRA1
chr2	17517001	17518000	0.110956	7.94982	hypermethylated	ENSSSCG00000013259	DGKZ	ENSG00000149091	DGKZ
chr2	17946001	17947000	0.0434745	15.9787	hypermethylated	ENSSSCG00000013269	MAPK8IP1	ENSG00000121653	MAPK8IP1
chr2	19868001	19869000	-0.184325	10.6955	hypomethylated	ENSSSCG00000013282	ACCS	ENSG00000110455	ACCS
chr2	19875001	19876000	0.0715546	24.9311	hypermethylated	ENSSSCG00000013282	ACCS	ENSG00000110455	ACCS
chr2	26893001	26894000	0.161056	8.40105	hypermethylated	ENSSSCG00000013292	PRR5L	ENSG00000135362	PRR5L
chr2	27203001	27204000	0.0817914	7.46497	hypermethylated	ENSSSCG00000013294	LDLRAD3	ENSG00000179241	LDLRAD3
chr2	28185001	28186000	-0.0512497	9.74961	hypomethylated	ENSSSCG00000013297	CD44	ENSG00000026508	CD44
chr2	28467001	28468000	-0.114568	8.54672	hypomethylated	ENSSSCG00000013299	APIP	ENSG00000149089	APIP
chr2	28865001	28866000	-0.0770721	9.11997	hypomethylated	ENSSSCG00000013302	CAT	ENSG00000121691	CAT
chr2	29740001	29741000	-0.146333	11.6349	hypomethylated	ENSSSCG00000013311	KIAA1549L	ENSG00000110427	KIAA1549L
chr2	30924001	30925000	0.0666148	9.57538	hypermethylated	ENSSSCG00000013316	WT1	ENSG00000184937	WT1
chr2	35640001	35641000	0.106658	9.69713	hypermethylated	ENSSSCG00000013336	CCDC34	ENSG00000109881	CCDC34
chr2	43266001	43267000	-0.104087	7.02664	hypomethylated	ENSSSCG00000013354	CSRP3	ENSG00000129170	CSRP3
chr2	44399001	44400000	0.0638401	14.6054	hypermethylated	ENSSSCG00000013373	SERGEF	ENSG00000129158	SERGEF
chr2	44643001	44644000	0.13729	11.6425	hypermethylated	ENSSSCG00000013377	USH1C	ENSG00000006611	USH1C
chr2	44809001	44810000	0.0625879	7.27497	hypermethylated	ENSSSCG00000013378	ABCC8	ENSG00000006071	ABCC8
chr2	48110001	48111000	0.103231	8.19417	hypermethylated	ENSSSCG00000013393	SPON1	ENSG00000262655	SPON1
chr2	48166001	48167000	0.14453	8.07629	hypermethylated	ENSSSCG00000013393	SPON1	ENSG00000262655	SPON1
chr2	48857001	48858000	-0.119425	7.77847	hypomethylated	ENSSSCG00000021170	FAR1	ENSG00000197601	FAR1
chr2	49188001	49189000	0.105205	7.03603	hypermethylated	ENSSSCG00000013395	BTBD10	ENSG00000148925	BTBD10
chr2	51442001	51443000	0.0921086	17.7521	hypermethylated	ENSSSCG00000013403	GALNT18	ENSG00000110328	GALNT18
chr2	51484001	51485000	-0.0869647	9.81891	hypomethylated	ENSSSCG00000013403	GALNT18	ENSG00000110328	GALNT18
chr2	52348001	52349000	0.070842	7.91285	hypermethylated	ENSSSCG00000027983	RNF141	ENSG00000110315	RNF141
chr2	53124001	53125000	0.142239	12.1126	hypermethylated	ENSSSCG00000013410	SWAP70	ENSG00000133789	SWAP70
chr2	53137001	53138000	-0.0781642	10.6934	hypomethylated	ENSSSCG00000013410	SWAP70	ENSG00000133789	SWAP70
chr2	55348001	55349000	-0.0709343	8.18228	hypomethylated	ENSSSCG00000013973	LYPD8	ENSG00000259823	LYPD8
chr2	56469001	56470000	-0.102858	7.82584	hypomethylated	ENSSSCG00000013958	TRIM58	ENSG00000162722	TRIM58
chr2	58736001	58737000	-0.165096	8.07024	hypomethylated	ENSSSCG00000027840	-	ENSG00000105669	COPE
chr2	59809001	59810000	0.101738	9.1586	hypermethylated	ENSSSCG00000013883	GLT25D1	ENSG00000130309	COLGALT1
chr2	60526001	60527000	-0.113246	10.6582	hypomethylated	ENSSSCG00000013864	TMEM38A	ENSG00000072954	TMEM38A
chr2	60729001	60730000	-0.0823705	8.65837	hypomethylated	ENSSSCG00000013859	C19orf44	ENSG00000105072	C19orf44
chr2	60820001	60821000	0.0314435	7.31394	hypermethylated	ENSSSCG00000013857	EPS15L1	ENSG00000127527	EPS15L1
chr2	61492001	61493000	-0.150193	7.99229	hypomethylated	ENSSSCG00000027013	-	-	-
chr2	61492001	61493000	-0.150193	7.99229	hypomethylated	ENSSSCG00000028753	-	-	-
chr2	61873001	61874000	0.0786665	14.4316	hypermethylated	ENSSSCG00000022227	BRD4	ENSG00000141867	BRD4
chr2	62009001	62010000	0.105763	8.40498	hypermethylated	ENSSSCG00000013830	ILVBL	ENSG00000105135	ILVBL
chr2	62009001	62010000	0.105763	8.40498	hypermethylated	ENSSSCG00000013829	SYDE1	ENSG00000105137	SYDE1
chr2	64825001	64826000	0.173656	8.32877	hypermethylated	ENSSSCG00000013785	-	ENSG00000127507	ADGRE2
chr2	65308001	65309000	0.0529252	7.96663	hypermethylated	ENSSSCG00000013773	ADGRL1	ENSG00000072071	ADGRL1
chr2	65362001	65363000	-0.222166	7.02841	hypomethylated	ENSSSCG00000013771	PRKACA	ENSG00000072062	PRKACA
chr2	66138001	66139000	0.085873	8.10534	hypermethylated	ENSSSCG00000013754	CAC-1A	ENSG00000141837	CAC-1A
chr2	66166001	66167000	0.0870572	8.29289	hypermethylated	ENSSSCG00000013754	CAC-1A	ENSG00000141837	CAC-1A
chr2	67201001	67202000	0.0742816	7.03872	hypermethylated	ENSSSCG00000013714	MUC16	ENSG00000181143	MUC16
chr2	67227001	67228000	-0.117291	10.2976	hypomethylated	ENSSSCG00000013714	MUC16	ENSG00000181143	MUC16
chr2	69109001	69110000	-0.108678	12.4503	hypomethylated	ENSSSCG00000027434	-	ENSG00000105088	OLFM2
chr2	69507001	69508000	0.145655	9.24725	hypermethylated	ENSSSCG00000013655	ICAM1	ENSG00000090339	ICAM1
chr2	69507001	69508000	0.145655	9.24725	hypermethylated	ENSSSCG00000013648	TYK2	ENSG00000105397	TYK2
chr2	69845001	69846000	-0.150402	9.20186	hypomethylated	ENSSSCG00000013637	QTRT1	ENSG00000213339	QTRT1
chr2	70251001	70252000	0.0466049	8.22446	hypermethylated	ENSSSCG00000013629	SMARCA4	ENSG00000127616	SMARCA4
chr2	70345001	70346000	-0.0472989	10.3592	hypomethylated	ENSSSCG00000013627	PRKCSH	ENSG00000130175	PRKCSH
chr2	71131001	71132000	0.071481	19.3827	hypermethylated	ENSSSCG00000013604	MYO1F	ENSG00000142347	MYO1F
chr2	71433001	71434000	-0.0617453	8.51541	hypomethylated	ENSSSCG00000013595	LASS4	ENSG00000090661	CERS4
chr2	72138001	72139000	-0.0879426	7.49396	hypomethylated	ENSSSCG00000013570	MCOLN1	ENSG00000090674	MCOLN1
chr2	72172001	72173000	-0.0751497	7.02459	hypomethylated	ENSSSCG00000013569	PEX11G	ENSG00000104883	PEX11G
chr2	72772001	72773000	0.115319	7.58172	hypermethylated	ENSSSCG00000013551	C3	ENSG00000125730	C3
chr2	72956001	72957000	-0.168877	7.23558	hypomethylated	ENSSSCG00000030385	-	-	-
chr2	73691001	73692000	0.0722441	7.56473	hypermethylated	ENSSSCG00000013533	RANBP3	ENSG00000031823	RANBP3
chr2	73738001	73739000	-0.189199	11.842	hypomethylated	ENSSSCG00000013527	CATSPERD	ENSG00000174898	CATSPERD
chr2	73918001	73919000	-0.0713874	7.92709	hypomethylated	ENSSSCG00000013523	SAFB2	ENSG00000130254	SAFB2
chr2	74415001	74416000	0.0544823	8.80287	hypermethylated	ENSSSCG00000028612	-	-	-
chr2	74873001	74874000	-0.0782852	29.5357	hypomethylated	ENSSSCG00000013509	CHAF1A	ENSG00000167670	CHAF1A
chr2	75029001	75030000	0.0604219	15.8361	hypermethylated	ENSSSCG00000013498	EBI3	ENSG00000105246	EBI3
chr2	76728001	76729000	0.0904949	10.6231	hypermethylated	ENSSSCG00000028363	TMPRSS9	ENSG00000178297	TMPRSS9
chr2	77513001	77514000	-0.0592083	8.5929	hypomethylated	ENSSSCG00000013419	R3HDM4	ENSG00000198858	R3HDM4
chr2	77567001	77568000	-0.0637697	8.35233	hypomethylated	ENSSSCG00000013414	ARID3A	ENSG00000116017	ARID3A
chr2	78653001	78654000	-0.0441971	7.87614	hypomethylated	ENSSSCG00000027864	-	-	-
chr2	79824001	79825000	0.0735166	10.3986	hypermethylated	ENSSSCG00000014010	MAPK9	ENSG00000050748	MAPK9
chr2	80244001	80245000	-0.0834562	9.08227	hypomethylated	ENSSSCG00000014014	TBC1D9B	ENSG00000197226	TBC1D9B
chr2	81872001	81873000	-0.102331	9.53923	hypomethylated	ENSSSCG00000014038	FAM193B	ENSG00000146067	FAM193B
chr2	81872001	81873000	-0.102331	9.53923	hypomethylated	ENSSSCG00000014033	RMND5B	ENSG00000145916	RMND5B
chr2	81903001	81904000	-0.0897231	17.8651	hypomethylated	ENSSSCG00000014033	RMND5B	ENSG00000145916	RMND5B
chr2	82525001	82526000	0.212561	9.07577	hypermethylated	ENSSSCG00000022508	RAP80	ENSG00000087206	UIMC1
chr2	85397001	85398000	0.0883059	7.79422	hypermethylated	ENSSSCG00000014074	GFM2	ENSG00000164347	GFM2
chr2	86064001	86065000	0.104071	7.18353	hypermethylated	ENSSSCG00000014081	COL4A3BP	ENSG00000113163	COL4A3BP
chr2	87945001	87946000	0.174941	9.64052	hypermethylated	ENSSSCG00000014098	WDR41	ENSG00000164253	WDR41
chr2	88643001	88644000	-0.14652	7.27484	hypomethylated	ENSSSCG00000014101	-	-	-
chr2	89462001	89463000	-0.07568	10.2797	hypomethylated	ENSSSCG00000014111	BHMT-2	ENSG00000132840	BHMT2
chr2	89781001	89782000	0.0704053	7.08178	hypermethylated	ENSSSCG00000014112	JMY	ENSG00000152409	JMY
chr2	90133001	90134000	-0.130368	7.67627	hypomethylated	ENSSSCG00000014114	PAPD4	ENSG00000164329	PAPD4
chr2	91128001	91129000	-0.108804	7.35191	hypomethylated	ENSSSCG00000014126	MSH3	ENSG00000113318	MSH3
chr2	91898001	91899000	0.108868	7.19698	hypermethylated	ENSSSCG00000014131	SSBP2	ENSG00000145687	SSBP2
chr2	93484001	93485000	0.119826	7.84468	hypermethylated	ENSSSCG00000014135	XRCC4	ENSG00000152422	XRCC4
chr2	100131001	100132000	0.0817193	7.78708	hypermethylated	ENSSSCG00000023484	-	-	-
chr2	100131001	100132000	0.0817193	7.78708	hypermethylated	ENSSSCG00000024741	-	-	-
chr2	104869001	104870000	-0.0950466	7.65899	hypomethylated	ENSSSCG00000014163	ANKRD32	ENSG00000133302	ANKRD32
chr2	106273001	106274000	-0.143073	12.4759	hypomethylated	ENSSSCG00000029805	RHOBTB3	ENSG00000164292	RHOBTB3
chr2	107139001	107140000	-0.138144	7.02761	hypomethylated	ENSSSCG00000014171	ERAP1	ENSG00000164307	ERAP1
chr2	112540001	112541000	0.157368	7.19951	hypermethylated	ENSSSCG00000014184	PAM	ENSG00000145730	PAM
chr2	119270001	119271000	-0.115443	8.73491	hypomethylated	ENSSSCG00000014195	MAN2A1	ENSG00000112893	MAN2A1
chr2	123494001	123495000	-0.146191	10.7932	hypomethylated	ENSSSCG00000014213	KCNN2	ENSG00000080709	KCNN2
chr2	123495001	123496000	-0.109454	7.52384	hypomethylated	ENSSSCG00000014213	KCNN2	ENSG00000080709	KCNN2
chr2	123530001	123531000	-0.101439	7.40673	hypomethylated	ENSSSCG00000014213	KCNN2	ENSG00000080709	KCNN2
chr2	124612001	124613000	-0.0978108	10.467	hypomethylated	ENSSSCG00000014216	TICAM2	ENSG00000243414	TICAM2
chr2	125150001	125151000	-0.0828817	11.4189	hypomethylated	ENSSSCG00000014223	COMMD10	ENSG00000145781	COMMD10
chr2	130810001	130811000	-0.15631	14.4504	hypomethylated	ENSSSCG00000022656	SRFBP1	ENSG00000151304	SRFBP1
chr2	134958001	134959000	-0.0805783	7.47023	hypomethylated	ENSSSCG00000014247	ALDH7A1	ENSG00000164904	ALDH7A1
chr2	134961001	134962000	0.0935157	7.39347	hypermethylated	ENSSSCG00000014247	ALDH7A1	ENSG00000164904	ALDH7A1
chr2	135555001	135556000	0.0910746	8.92635	hypermethylated	ENSSSCG00000014251	MEGF10	ENSG00000145794	MEGF10
chr2	136705001	136706000	-0.161607	8.06891	hypomethylated	ENSSSCG00000028067	-	-	-
chr2	138992001	138993000	0.0620936	8.24134	hypermethylated	ENSSSCG00000014266	CDC42SE2	ENSG00000158985	CDC42SE2
chr2	141892001	141893000	-0.0792496	11.0057	hypomethylated	ENSSSCG00000014296	VDAC1	ENSG00000213585	VDAC1
chr2	142071001	142072000	0.0893082	9.51542	hypermethylated	ENSSSCG00000030680	TCF7	ENSG00000081059	TCF7
chr2	143131001	143132000	-0.0851133	7.39789	hypomethylated	ENSSSCG00000014307	H2AFY	ENSG00000113648	H2AFY
chr2	143872001	143873000	0.081988	10.5384	hypermethylated	ENSSSCG00000014316	TGFBI	ENSG00000120708	TGFBI
chr2	144127001	144128000	0.165637	10.0974	hypermethylated	ENSSSCG00000014318	TRPM2	ENSG00000069018	TRPC7
chr2	145641001	145642000	-0.141127	13.6386	hypomethylated	ENSSSCG00000014324	MYOT	ENSG00000120729	MYOT
chr2	145724001	145725000	0.23447	22.9334	hypermethylated	ENSSSCG00000029125	FAM13B	ENSG00000031003	FAM13B
chr2	145733001	145734000	-0.0633718	13.5026	hypomethylated	ENSSSCG00000029125	FAM13B	ENSG00000031003	FAM13B
chr2	145966001	145967000	0.110109	13.2874	hypermethylated	ENSSSCG00000014328	GFRA3	ENSG00000146013	GFRA3
chr2	146467001	146468000	-0.051427	9.58008	hypomethylated	ENSSSCG00000014339	CTN-1	ENSG00000044115	CTN-1
chr2	147285001	147286000	0.0669799	8.97581	hypermethylated	ENSSSCG00000014359	-	ENSG00000146005	PSD2
chr2	148124001	148125000	-0.0522714	7.16018	hypomethylated	ENSSSCG00000014364	ANKHD1	ENSG00000254996;ENSG00000131503	ANKHD1-EIF4EBP3;ANKHD1
chr2	148252001	148253000	-0.0683149	7.2207	hypomethylated	ENSSSCG00000014365	SRA1	ENSG00000213523	SRA1
chr2	148601001	148602000	-0.0917705	14.4867	hypomethylated	ENSSSCG00000029281	-	-	-
chr2	150690001	150691000	-0.103569	9.24558	hypomethylated	ENSSSCG00000014399	ARHGAP26	ENSG00000145819	ARHGAP26
chr2	150763001	150764000	-0.0961623	10.787	hypomethylated	ENSSSCG00000014399	ARHGAP26	ENSG00000145819	ARHGAP26
chr2	150862001	150863000	-0.0833321	21.5229	hypomethylated	ENSSSCG00000014399	ARHGAP26	ENSG00000145819	ARHGAP26
chr2	150863001	150864000	-0.120689	11.537	hypomethylated	ENSSSCG00000014399	ARHGAP26	ENSG00000145819	ARHGAP26
chr2	150898001	150899000	-0.0781834	8.92964	hypomethylated	ENSSSCG00000014399	ARHGAP26	ENSG00000145819	ARHGAP26
chr2	153880001	153881000	-0.092693	8.45938	hypomethylated	ENSSSCG00000014410	-	-	-
chr2	153880001	153881000	-0.092693	8.45938	hypomethylated	ENSSSCG00000014411	-	ENSG00000133706	LARS
chr2	153904001	153905000	-0.0845466	8.17704	hypomethylated	ENSSSCG00000014410	-	-	-
chr2	154163001	154164000	-0.0685403	9.27743	hypomethylated	ENSSSCG00000014414	-	ENSG00000091009;ENSG00000275740	RBM27;RP11-449H3.3
chr2	154286001	154287000	-0.0644737	7.35711	hypomethylated	ENSSSCG00000014416	TCERG1	ENSG00000113649	TCERG1
chr2	155895001	155896000	-0.113482	9.48883	hypomethylated	ENSSSCG00000025103	-	-	-
chr2	156389001	156390000	0.0670782	7.04415	hypermethylated	ENSSSCG00000014427	FBXO38	ENSG00000145868	FBXO38
chr2	157145001	157146000	0.048576	26.0502	hypermethylated	ENSSSCG00000014430	ABLIM3	ENSG00000173210	ABLIM3
chr2	157237001	157238000	0.0708001	8.15112	hypermethylated	ENSSSCG00000014431	AFAP1L1	ENSG00000157510	AFAP1L1
chr2	157303001	157304000	0.0784785	10.2297	hypermethylated	ENSSSCG00000014433	PCYOX1L	ENSG00000145882	PCYOX1L
chr2	157770001	157771000	0.0474191	8.47484	hypermethylated	ENSSSCG00000014438	PDE6A	ENSG00000132915	PDE6A
chr2	157796001	157797000	-0.0690439	10.2919	hypomethylated	ENSSSCG00000014438	PDE6A	ENSG00000132915	PDE6A
chr2	157799001	157800000	0.0282015	10.6733	hypermethylated	ENSSSCG00000014438	PDE6A	ENSG00000132915	PDE6A
chr2	157829001	157830000	0.100863	7.50439	hypermethylated	ENSSSCG00000014440	-	ENSG00000113716	HMGXB3
chr2	157956001	157957000	0.0681994	7.17874	hypermethylated	ENSSSCG00000014442	PDGFRB	ENSG00000113721	PDGFRB
chr2	158060001	158061000	0.0678669	7.34388	hypermethylated	ENSSSCG00000014442	PDGFRB	ENSG00000113721	PDGFRB
chr2	158458001	158459000	0.0435658	8.31187	hypermethylated	ENSSSCG00000014450	TCOF1	ENSG00000070814	TCOF1
chr3	730001	731000	0.116149	9.46957	hypermethylated	ENSSSCG00000007546	C7orf50	ENSG00000146540	C7orf50
chr3	876001	877000	0.0420205	8.45416	hypermethylated	ENSSSCG00000007554	ZFAND2A	ENSG00000178381	ZFAND2A
chr3	1423001	1424000	0.0868244	10.8904	hypermethylated	ENSSSCG00000030485	ELFN1	ENSG00000225968	ELFN1
chr3	1625001	1626000	0.0519733	40.3547	hypermethylated	ENSSSCG00000024952	-	ENSG00000002822	MAD1L1
chr3	1788001	1789000	0.067014	9.62226	hypermethylated	ENSSSCG00000024952	-	ENSG00000002822	MAD1L1
chr3	2018001	2019000	0.0636047	8.3296	hypermethylated	ENSSSCG00000023433	G-12	ENSG00000146535	G-12
chr3	4219001	4220000	0.0625158	8.10263	hypermethylated	ENSSSCG00000007576	FOXK1	ENSG00000164916	FOXK1
chr3	4505001	4506000	0.0417893	11.3444	hypermethylated	ENSSSCG00000007580	WIPI2	ENSG00000157954	WIPI2
chr3	4537001	4538000	0.0739602	8.91496	hypermethylated	ENSSSCG00000027768	SLC29A4	ENSG00000164638	SLC29A4
chr3	5204001	5205000	0.0617553	7.57594	hypermethylated	ENSSSCG00000007590	PMS2	ENSG00000122512	PMS2
chr3	5219001	5220000	-0.0498622	7.71211	hypomethylated	ENSSSCG00000007589	-	ENSG00000169402;ENSG00000155026	RSPH10B2;RSPH10B
chr3	5431001	5432000	0.0679002	7.42911	hypermethylated	ENSSSCG00000007599	LMTK2	ENSG00000164715	LMTK2
chr3	5486001	5487000	0.023206	7.27919	hypermethylated	ENSSSCG00000007602	BAIAP2L1	ENSG00000006453	BAIAP2L1
chr3	5486001	5487000	0.023206	7.27919	hypermethylated	ENSSSCG00000007601	TECPR1	ENSG00000205356	TECPR1
chr3	6591001	6592000	0.0414341	9.22334	hypermethylated	ENSSSCG00000022023	ZKSCAN5	ENSG00000196652	ZKSCAN5
chr3	6591001	6592000	0.0414341	9.22334	hypermethylated	ENSSSCG00000007618	-	-	-
chr3	7325001	7326000	-0.0972237	7.17962	hypomethylated	ENSSSCG00000007650	STAG3	ENSG00000066923	STAG3
chr3	7961001	7962000	0.0402604	9.80337	hypermethylated	ENSSSCG00000007670	ACTL6B	ENSG00000077080	ACTL6B
chr3	9369001	9370000	0.061265	7.47714	hypermethylated	ENSSSCG00000007681	-	ENSG00000257923	CUX1
chr3	9393001	9394000	0.0948226	7.04484	hypermethylated	ENSSSCG00000007681	-	ENSG00000257923	CUX1
chr3	9422001	9423000	-0.0846404	7.79383	hypomethylated	ENSSSCG00000007681	-	ENSG00000257923	CUX1
chr3	10329001	10330000	0.0776488	10.1883	hypermethylated	ENSSSCG00000007705	-	ENSG00000278633;ENSG00000276017;ENSG00000239511	AC023491.2;AC007325.1;POM121L7
chr3	10330001	10331000	0.0477679	7.35643	hypermethylated	ENSSSCG00000007705	-	ENSG00000278633;ENSG00000276017;ENSG00000239511	AC023491.2;AC007325.1;POM121L7
chr3	10526001	10527000	-0.0825923	22.4026	hypomethylated	ENSSSCG00000027342	BAZ1B	ENSG00000009954	BAZ1B
chr3	10659001	10660000	0.0936701	8.69102	hypermethylated	ENSSSCG00000007713	WBSCR22	ENSG00000071462	WBSCR22
chr3	11007001	11008000	-0.104378	7.18393	hypomethylated	ENSSSCG00000025966	EIF4H	ENSG00000106682	EIF4H
chr3	11065001	11066000	-0.100279	7.99858	hypomethylated	ENSSSCG00000028504	RFC2	ENSG00000049541	RFC2
chr3	11126001	11127000	-0.141363	9.62591	hypomethylated	ENSSSCG00000007719	CLIP2	ENSG00000106665	CLIP2
chr3	11652001	11653000	0.0816744	7.17358	hypermethylated	ENSSSCG00000007723	WBSCR16	ENSG00000274523	WBSCR16
chr3	14942001	14943000	0.10886	11.7584	hypermethylated	ENSSSCG00000007727	AUTS2	ENSG00000158321	AUTS2
chr3	15883001	15884000	-0.140174	7.6358	hypomethylated	ENSSSCG00000007730	-	-	-
chr3	16083001	16084000	0.0631643	7.11318	hypermethylated	ENSSSCG00000007730	-	-	-
chr3	16295001	16296000	-0.0411593	9.62681	hypomethylated	ENSSSCG00000007733	-	ENSG00000277149;ENSG00000198874	TYW1B;TYW1
chr3	16933001	16934000	-0.0561323	8.50927	hypomethylated	ENSSSCG00000007739	GUSB	ENSG00000169919	GUSB
chr3	17161001	17162000	-0.0658636	7.32007	hypomethylated	ENSSSCG00000007748	PSPH	ENSG00000146733	PSPH
chr3	17250001	17251000	-0.122394	9.74778	hypomethylated	ENSSSCG00000029029	ZNF713	ENSG00000178665	ZNF713
chr3	17515001	17516000	-0.0322321	8.58639	hypomethylated	ENSSSCG00000007760	PRSS8	ENSG00000052344	PRSS8
chr3	18484001	18485000	0.0941782	9.4176	hypermethylated	ENSSSCG00000029186	SEZ6L2	ENSG00000174938	SEZ6L2
chr3	19647001	19648000	0.0501674	8.99196	hypermethylated	ENSSSCG00000007815	GTF3C1	ENSG00000077235	GTF3C1
chr3	19867001	19868000	-0.0634879	7.88759	hypomethylated	ENSSSCG00000007817	IL4R	ENSG00000077238	IL4R
chr3	23100001	23101000	-0.0657165	11.5104	hypomethylated	ENSSSCG00000007833	-	-	-
chr3	24447001	24448000	-0.0641468	8.7181	hypomethylated	ENSSSCG00000007842	SDR42E2	ENSG00000183921	SDR42E2
chr3	26084001	26085000	-0.14938	8.41412	hypomethylated	ENSSSCG00000030033	ACSM4	ENSG00000215009	ACSM4
chr3	26193001	26194000	-0.151213	7.46827	hypomethylated	ENSSSCG00000026453	ACSM5	ENSG00000183549	ACSM5
chr3	26214001	26215000	-0.210989	11.9	hypomethylated	ENSSSCG00000026453	ACSM5	ENSG00000183549	ACSM5
chr3	26214001	26215000	-0.210989	11.9	hypomethylated	ENSSSCG00000007860	PDILT	ENSG00000169340	PDILT
chr3	26748001	26749000	-0.0638191	7.1153	hypomethylated	ENSSSCG00000007864	GPRC5B	ENSG00000167191	GPRC5B
chr3	27219001	27220000	-0.110624	7.19422	hypomethylated	ENSSSCG00000022200	-	ENSG00000103528	SYT17
chr3	27764001	27765000	-0.0713081	11.7963	hypomethylated	ENSSSCG00000007872	-	ENSG00000103489	XYLT1
chr3	29079001	29080000	-0.0898944	13.1109	hypomethylated	ENSSSCG00000007874	ABCC1	ENSG00000103222	ABCC1
chr3	29640001	29641000	-0.102768	7.84214	hypomethylated	ENSSSCG00000007878	PARN	ENSG00000140694	PARN
chr3	29647001	29648000	0.0586782	7.94968	hypermethylated	ENSSSCG00000007878	PARN	ENSG00000140694	PARN
chr3	29680001	29681000	0.0769767	8.78141	hypermethylated	ENSSSCG00000026966	BFAR	ENSG00000103429	BFAR
chr3	29680001	29681000	0.0769767	8.78141	hypermethylated	ENSSSCG00000007878	PARN	ENSG00000140694	PARN
chr3	30290001	30291000	0.0877796	8.44169	hypermethylated	ENSSSCG00000007881	ERCC4	ENSG00000175595	ERCC4
chr3	31520001	31521000	-0.0747337	7.01279	hypomethylated	ENSSSCG00000007885	SNX29	ENSG00000048471	SNX29
chr3	31525001	31526000	-0.0609056	10.6931	hypomethylated	ENSSSCG00000007885	SNX29	ENSG00000048471	SNX29
chr3	31535001	31536000	-0.11267	7.39151	hypomethylated	ENSSSCG00000007885	SNX29	ENSG00000048471	SNX29
chr3	38435001	38436000	-0.109885	10.0612	hypomethylated	ENSSSCG00000007926	SEC14L5	ENSG00000103184	SEC14L5
chr3	38515001	38516000	0.0963242	10.5091	hypermethylated	ENSSSCG00000007927	PPL	ENSG00000118898	PPL
chr3	38781001	38782000	-0.0563832	7.7875	hypomethylated	ENSSSCG00000007930	MGRN1	ENSG00000102858	MGRN1
chr3	38908001	38909000	-0.17489	8.12218	hypomethylated	ENSSSCG00000007942	HMOX2	ENSG00000103415	HMOX2
chr3	40049001	40050000	0.0816642	9.75019	hypermethylated	ENSSSCG00000007956	NLRC3	ENSG00000167984	NLRC3
chr3	40617001	40618000	0.0620096	8.37195	hypermethylated	ENSSSCG00000023304	SRRM2	ENSG00000167978	SRRM2
chr3	40626001	40627000	0.0839543	7.87021	hypermethylated	ENSSSCG00000023304	SRRM2	ENSG00000167978	SRRM2
chr3	40915001	40916000	0.0763909	10.8959	hypermethylated	ENSSSCG00000007981	NPRL3	ENSG00000103148	NPRL3
chr3	40946001	40947000	0.0657243	8.6725	hypermethylated	ENSSSCG00000007975	HBZ	ENSG00000130656	HBZ
chr3	40950001	40951000	0.0444562	16.5404	hypermethylated	ENSSSCG00000007978	HBA	ENSG00000206172;ENSG00000188536	HBA1;HBA2
chr3	40975001	40976000	-0.135669	17.4025	hypomethylated	ENSSSCG00000007979	LUC7L	ENSG00000007392	LUC7L
chr3	41018001	41019000	0.0570728	9.51512	hypermethylated	ENSSSCG00000007980	-	ENSG00000269881;ENSG00000167930	AC004754.3;ITFG3
chr3	41388001	41389000	0.0228734	7.20497	hypermethylated	ENSSSCG00000008007	WDR24	ENSG00000127580	WDR24
chr3	41422001	41423000	-0.0634391	10.6644	hypomethylated	ENSSSCG00000008004	FAM173A	ENSG00000103254	FAM173A
chr3	41671001	41672000	0.0838713	7.11786	hypermethylated	ENSSSCG00000008018	MAPK8IP3	ENSG00000138834	MAPK8IP3
chr3	41703001	41704000	0.0957778	12.4187	hypermethylated	ENSSSCG00000008018	MAPK8IP3	ENSG00000138834	MAPK8IP3
chr3	41832001	41833000	0.0818051	7.02321	hypermethylated	ENSSSCG00000008020	IFT140	ENSG00000187535	IFT140
chr3	41844001	41845000	0.0536954	7.65183	hypermethylated	ENSSSCG00000008022	TELO2	ENSG00000100726	TELO2
chr3	42212001	42213000	0.042709	7.72844	hypermethylated	ENSSSCG00000023400	ZNF598	ENSG00000167962	ZNF598
chr3	42265001	42266000	0.0587723	7.1007	hypermethylated	ENSSSCG00000008040	TSC2	ENSG00000103197	TSC2
chr3	42266001	42267000	0.0827235	7.71987	hypermethylated	ENSSSCG00000008040	TSC2	ENSG00000103197	TSC2
chr3	42281001	42282000	0.0854348	13.5442	hypermethylated	ENSSSCG00000008040	TSC2	ENSG00000103197	TSC2
chr3	42301001	42302000	0.0746304	15.2447	hypermethylated	ENSSSCG00000008041	PKD1	ENSG00000008710	PKD1
chr3	42302001	42303000	0.0536811	7.16704	hypermethylated	ENSSSCG00000008041	PKD1	ENSG00000008710	PKD1
chr3	42317001	42318000	-0.0854034	7.55204	hypomethylated	ENSSSCG00000008041	PKD1	ENSG00000008710	PKD1
chr3	42972001	42973000	-0.0723713	7.50602	hypomethylated	ENSSSCG00000008068	-	ENSG00000196305	IARS
chr3	42981001	42982000	-0.0978318	10.7603	hypomethylated	ENSSSCG00000008068	-	ENSG00000196305	IARS
chr3	43228001	43229000	-0.102883	9.11964	hypomethylated	ENSSSCG00000008069	-	ENSG00000198000	NOL8
chr3	43306001	43307000	0.0724641	8.37113	hypermethylated	ENSSSCG00000008070	CENPP	ENSG00000188312	CENPP
chr3	44273001	44274000	0.00746038	9.925	hypermethylated	ENSSSCG00000008079	FAM120A	ENSG00000048828	FAM120A
chr3	44321001	44322000	0.133292	8.73536	hypermethylated	ENSSSCG00000008079	FAM120A	ENSG00000048828	FAM120A
chr3	45702001	45703000	0.10889	7.43632	hypermethylated	ENSSSCG00000008096	ZC3H6	ENSG00000188177	ZC3H6
chr3	47264001	47265000	0.16094	10.2901	hypermethylated	ENSSSCG00000027569	-	-	-
chr3	47986001	47987000	-0.118958	8.32608	hypomethylated	ENSSSCG00000008111	NPHP1	ENSG00000144061	NPHP1
chr3	48291001	48292000	0.107023	7.62177	hypermethylated	ENSSSCG00000008117	-	-	-
chr3	48468001	48469000	0.196656	7.29177	hypermethylated	ENSSSCG00000008120	-	ENSG00000115042;ENSG00000144199	FAHD2A;FAHD2B
chr3	49838001	49839000	-0.0877458	11.7076	hypomethylated	ENSSSCG00000023884	-	-	-
chr3	54004001	54005000	-0.130784	10.9222	hypomethylated	ENSSSCG00000008153	NHE-2	ENSG00000115616	SLC9A2
chr3	54215001	54216000	-0.0677764	9.8672	hypomethylated	ENSSSCG00000008155	SLC9A4	ENSG00000180251	SLC9A4
chr3	55733001	55734000	-0.0835258	9.27598	hypomethylated	ENSSSCG00000008170	RPL31	ENSG00000071082	RPL31
chr3	56032001	56033000	-0.0925395	9.04986	hypomethylated	ENSSSCG00000008171	NPAS2	ENSG00000170485	NPAS2
chr3	57079001	57080000	-0.152076	13.2174	hypomethylated	ENSSSCG00000008177	AFF3	ENSG00000144218	AFF3
chr3	57150001	57151000	-0.0635686	7.00499	hypomethylated	ENSSSCG00000008177	AFF3	ENSG00000144218	AFF3
chr3	58025001	58026000	-0.0724044	7.69847	hypomethylated	ENSSSCG00000008187	KIAA1211L	ENSG00000196872	KIAA1211L
chr3	59306001	59307000	-0.0728832	8.70985	hypomethylated	ENSSSCG00000008196	FAM178B	ENSG00000168754	FAM178B
chr3	59394001	59395000	0.100479	7.50197	hypermethylated	ENSSSCG00000008194	ACTR1B	ENSG00000115073	ACTR1B
chr3	60135001	60136000	0.149526	7.45766	hypermethylated	ENSSSCG00000008209	TSC21	ENSG00000172073	TEX37
chr3	60136001	60137000	0.130302	7.88245	hypermethylated	ENSSSCG00000008209	TSC21	ENSG00000172073	TEX37
chr3	60495001	60496000	0.0616002	7.68796	hypermethylated	ENSSSCG00000025106	-	-	-
chr3	67352001	67353000	0.0725072	8.20291	hypermethylated	ENSSSCG00000008254	-	-	-
chr3	71767001	71768000	-0.0927164	11.4687	hypomethylated	ENSSSCG00000008268	AUP1	ENSG00000115307	AUP1
chr3	71767001	71768000	-0.0927164	11.4687	hypomethylated	ENSSSCG00000008274	DCTN1	ENSG00000204843	DCTN1
chr3	72091001	72092000	-0.0821741	7.07446	hypomethylated	ENSSSCG00000008292	TET3	ENSG00000187605	TET3
chr3	72162001	72163000	0.067245	7.25828	hypermethylated	ENSSSCG00000008292	TET3	ENSG00000187605	TET3
chr3	72401001	72402000	-0.1231	9.90349	hypomethylated	ENSSSCG00000008299	C2orf78	ENSG00000187833	C2orf78
chr3	73024001	73025000	0.05253	7.4907	hypermethylated	ENSSSCG00000008307	SFXN5	ENSG00000144040	SFXN5
chr3	73931001	73932000	0.0844114	10.1292	hypermethylated	ENSSSCG00000008311	CYP26B1	ENSG00000003137	CYP26B1
chr3	74545001	74546000	-0.0615062	7.01571	hypomethylated	ENSSSCG00000008312	-	ENSG00000135636	DYSF
chr3	76421001	76422000	0.125964	11.5542	hypermethylated	ENSSSCG00000025007	-	-	-
chr3	76621001	76622000	-0.100656	8.1233	hypomethylated	ENSSSCG00000008340	ANTXR1	ENSG00000169604	ANTXR1
chr3	77084001	77085000	-0.145395	7.82498	hypomethylated	ENSSSCG00000008344	ARHGAP25	ENSG00000163219	ARHGAP25
chr3	84972001	84973000	-0.118677	16.1815	hypomethylated	ENSSSCG00000008388	REL	ENSG00000162924	REL
chr3	90634001	90635000	-0.0929554	9.5909	hypomethylated	ENSSSCG00000008406	CCDC88A	ENSG00000115355	CCDC88A
chr3	90667001	90668000	0.141199	7.94507	hypermethylated	ENSSSCG00000008406	CCDC88A	ENSG00000115355	CCDC88A
chr3	91513001	91514000	0.100113	7.80553	hypermethylated	ENSSSCG00000024602	-	-	-
chr3	98034001	98035000	-0.0753962	7.62978	hypomethylated	ENSSSCG00000008423	PPP1R21	ENSG00000162869	PPP1R21
chr3	98552001	98553000	0.131142	8.84446	hypermethylated	ENSSSCG00000029485	FBXO11	ENSG00000138081	FBXO11
chr3	98699001	98700000	-0.126981	8.31831	hypomethylated	ENSSSCG00000029485	FBXO11	ENSG00000138081	FBXO11
chr3	99095001	99096000	-0.141121	9.08244	hypomethylated	ENSSSCG00000008428	MSH2	ENSG00000095002	MSH2
chr3	99545001	99546000	-0.0948039	11.9319	hypomethylated	ENSSSCG00000008432	C2orf61	ENSG00000239605	C2orf61
chr3	100481001	100482000	0.178414	10.6416	hypermethylated	ENSSSCG00000008444	PRKCE	ENSG00000171132	PRKCE
chr3	100512001	100513000	0.0722266	7.16274	hypermethylated	ENSSSCG00000008444	PRKCE	ENSG00000171132	PRKCE
chr3	108193001	108194000	-0.11042	10.7333	hypomethylated	ENSSSCG00000030571	U6	ENSG00000206907	RNU6-1013P
chr3	109423001	109424000	-0.0829416	7.67755	hypomethylated	ENSSSCG00000008494	NDUFAF7	ENSG00000003509	NDUFAF7
chr3	109461001	109462000	-0.12726	8.46388	hypomethylated	ENSSSCG00000008495	PRKD3	ENSG00000115825	PRKD3
chr3	109663001	109664000	-0.146466	7.53691	hypomethylated	ENSSSCG00000008496	-	-	-
chr3	114050001	114051000	0.0982438	8.86737	hypermethylated	ENSSSCG00000008513	BIRC6	ENSG00000115760	BIRC6
chr3	114482001	114483000	-0.0610168	10.4343	hypomethylated	ENSSSCG00000008517	SPAST	ENSG00000021574	SPAST
chr3	114571001	114572000	-0.143823	7.17555	hypomethylated	ENSSSCG00000026213	NLRC4	ENSG00000091106	NLRC4
chr3	114767001	114768000	-0.0588344	9.68786	hypomethylated	ENSSSCG00000008522	XDH	ENSG00000158125	XDH
chr3	114778001	114779000	-0.159602	8.16609	hypomethylated	ENSSSCG00000008522	XDH	ENSG00000158125	XDH
chr3	117069001	117070000	-0.167448	7.80054	hypomethylated	ENSSSCG00000008534	FAM179A	ENSG00000189350	FAM179A
chr3	117085001	117086000	0.0354262	8.93619	hypermethylated	ENSSSCG00000008534	FAM179A	ENSG00000189350	FAM179A
chr3	117134001	117135000	-0.164859	11.1092	hypomethylated	ENSSSCG00000026017	-	ENSG00000163811	WDR43
chr3	119197001	119198000	-0.106777	7.63405	hypomethylated	ENSSSCG00000008560	DPYSL5	ENSG00000157851	DPYSL5
chr3	119412001	119413000	0.0613568	7.13564	hypermethylated	ENSSSCG00000008564	CIB4	ENSG00000157884	CIB4
chr3	119449001	119450000	-0.0696294	7.47251	hypomethylated	ENSSSCG00000008564	CIB4	ENSG00000157884	CIB4
chr3	119713001	119714000	0.0784038	8.34882	hypermethylated	ENSSSCG00000008571	HADHA	ENSG00000084754	HADHA
chr3	119765001	119766000	-0.0782535	7.0731	hypomethylated	ENSSSCG00000008571	HADHA	ENSG00000084754	HADHA
chr3	119797001	119798000	0.0685504	7.05676	hypermethylated	ENSSSCG00000008572	GAREML	ENSG00000157833	GAREML
chr3	120344001	120345000	-0.0389752	7.79711	hypomethylated	ENSSSCG00000008576	DTNB	ENSG00000138101	DTNB
chr3	120592001	120593000	0.0777718	8.84088	hypermethylated	ENSSSCG00000027338	-	-	-
chr3	121232001	121233000	0.134479	8.53582	hypermethylated	ENSSSCG00000008581	NCOA1	ENSG00000084676	NCOA1
chr3	121837001	121838000	0.113847	10.9463	hypermethylated	ENSSSCG00000008584	-	ENSG00000276087;ENSG00000219626	RP11-507M3.1;FAM228B
chr3	121838001	121839000	0.0789853	7.20882	hypermethylated	ENSSSCG00000008584	-	ENSG00000276087;ENSG00000219626	RP11-507M3.1;FAM228B
chr3	121914001	121915000	-0.0529602	7.17696	hypomethylated	ENSSSCG00000008589	C2orf44	ENSG00000163026	C2orf44
chr3	125877001	125878000	0.13536	13.8323	hypermethylated	ENSSSCG00000008600	PUM2	ENSG00000055917	PUM2
chr3	126293001	126294000	-0.105609	8.73848	hypomethylated	ENSSSCG00000008604	WDR35	ENSG00000118965	WDR35
chr3	128350001	128351000	-0.0601469	7.03198	hypomethylated	ENSSSCG00000008615	VSNL1	ENSG00000163032	VSNL1
chr3	130393001	130394000	-0.0489708	8.96822	hypomethylated	ENSSSCG00000027247	-	ENSG00000151779	NBAS
chr3	130402001	130403000	-0.0914018	8.63135	hypomethylated	ENSSSCG00000027247	-	ENSG00000151779	NBAS
chr3	130640001	130641000	-0.0864848	7.0008	hypomethylated	ENSSSCG00000020425	7SK	ENSG00000223341;ENSG00000201078;ENSG00000222078;ENSG00000200830	RN7SKP3;RN7SKP214;RN7SKP110;RN7SKP134
chr3	130640001	130641000	-0.0864848	7.0008	hypomethylated	ENSSSCG00000008620	-	-	-
chr3	133984001	133985000	0.0556419	7.5985	hypermethylated	ENSSSCG00000008627	-	ENSG00000196208	GREB1
chr3	137612001	137613000	0.0448066	9.10566	hypermethylated	ENSSSCG00000008646	RNF144A	ENSG00000151692	RNF144A
chr3	140403001	140404000	0.0680358	8.74517	hypermethylated	ENSSSCG00000008651	DCDC2C	ENSG00000214866	DCDC2C
chr3	140551001	140552000	0.0916302	10.4027	hypermethylated	ENSSSCG00000025629	COLEC11	ENSG00000118004	COLEC11
chr3	140551001	140552000	0.0916302	10.4027	hypermethylated	ENSSSCG00000024665	TRAPPC12	ENSG00000171853	TRAPPC12
chr3	140629001	140630000	0.0261208	8.91058	hypermethylated	ENSSSCG00000028755	TSSC1	ENSG00000032389	TSSC1
chr3	141657001	141658000	0.0658267	7.2167	hypermethylated	ENSSSCG00000029334	-	ENSG00000186487	MYT1L
chr3	141739001	141740000	-0.0436905	7.53706	hypomethylated	ENSSSCG00000029570	-	ENSG00000130508	PXDN
chr3	142166001	142167000	0.0418639	9.34789	hypermethylated	ENSSSCG00000008655	-	ENSG00000130508	PXDN
chr4	1197001	1198000	0.0512363	7.94147	hypermethylated	ENSSSCG00000027691	ZC3H3	ENSG00000014164	ZC3H3
chr4	1208001	1209000	0.0815059	9.04078	hypermethylated	ENSSSCG00000027691	ZC3H3	ENSG00000014164	ZC3H3
chr4	2296001	2297000	0.072403	7.16787	hypermethylated	ENSSSCG00000030831	-	-	-
chr4	2297001	2298000	0.0747438	13.1936	hypermethylated	ENSSSCG00000030831	-	-	-
chr4	2426001	2427000	0.0761401	21.677	hypermethylated	ENSSSCG00000005933	CHRAC1	ENSG00000104472	CHRAC1
chr4	2922001	2923000	-0.0626241	7.88759	hypomethylated	ENSSSCG00000005934	TRAPPC9	ENSG00000167632	TRAPPC9
chr4	3880001	3881000	-0.0579732	10.3206	hypomethylated	ENSSSCG00000005938	-	-	-
chr4	4172001	4173000	-0.0987761	8.43904	hypomethylated	ENSSSCG00000005939	FAM135B	ENSG00000147724	FAM135B
chr4	4209001	4210000	0.0854137	7.51125	hypermethylated	ENSSSCG00000005939	FAM135B	ENSG00000147724	FAM135B
chr4	8234001	8235000	0.109152	12.6621	hypermethylated	ENSSSCG00000005948	TG	ENSG00000042832	TG
chr4	8441001	8442000	-0.0588914	10.7852	hypomethylated	ENSSSCG00000005950	PHF20L1	ENSG00000129292	PHF20L1
chr4	8485001	8486000	-0.0739309	7.09837	hypomethylated	ENSSSCG00000005950	PHF20L1	ENSG00000129292	PHF20L1
chr4	8590001	8591000	-0.0959239	7.73885	hypomethylated	ENSSSCG00000005952	LRRC6	ENSG00000129295	LRRC6
chr4	11109001	11110000	0.102676	7.18673	hypermethylated	ENSSSCG00000005962	GSDMC	ENSG00000147697	GSDMC
chr4	15230001	15231000	-0.149004	10.9159	hypomethylated	ENSSSCG00000005969	-	-	-
chr4	16368001	16369000	-0.113263	7.59582	hypomethylated	ENSSSCG00000024424	FAM91A1	ENSG00000176853	FAM91A1
chr4	16922001	16923000	-0.0592947	10.2798	hypomethylated	ENSSSCG00000005986	FAM83A	ENSG00000147689	FAM83A
chr4	19545001	19546000	-0.111356	7.19988	hypomethylated	ENSSSCG00000005994	SNTB1	ENSG00000172164	SNTB1
chr4	19800001	19801000	-0.0885776	7.90394	hypomethylated	ENSSSCG00000005997	COL14A1	ENSG00000187955	COL14A1
chr4	20436001	20437000	0.113343	15.2342	hypermethylated	ENSSSCG00000006001	ENPP2	ENSG00000136960	ENPP2
chr4	22103001	22104000	-0.0899526	8.4506	hypomethylated	ENSSSCG00000006009	EXT1	ENSG00000182197	EXT1
chr4	23441001	23442000	0.172947	9.51788	hypermethylated	ENSSSCG00000006016	EIF3H	ENSG00000147677	EIF3H
chr4	31900001	31901000	0.138712	7.16848	hypermethylated	ENSSSCG00000006034	RSPO2	ENSG00000147655	RSPO2
chr4	34663001	34664000	0.0861007	7.29868	hypermethylated	ENSSSCG00000006038	ZFPM2	ENSG00000169946	ZFPM2
chr4	35563001	35564000	-0.156162	10.3061	hypomethylated	ENSSSCG00000006040	DPYS	ENSG00000147647	DPYS
chr4	36099001	36100000	-0.118835	13.1598	hypomethylated	ENSSSCG00000026756	-	-	-
chr4	36893001	36894000	0.0836287	10.3261	hypermethylated	ENSSSCG00000006054	ATP6V1C1	ENSG00000155097	ATP6V1C1
chr4	39268001	39269000	0.092877	7.99026	hypermethylated	ENSSSCG00000006064	SNX31	ENSG00000174226	SNX31
chr4	39359001	39360000	-0.12527	10.0159	hypomethylated	ENSSSCG00000006065	ANKRD46	ENSG00000186106	ANKRD46
chr4	39599001	39600000	-0.101519	7.18501	hypomethylated	ENSSSCG00000006066	RNF19	ENSG00000034677	RNF19A
chr4	39756001	39757000	0.125234	9.0393	hypermethylated	ENSSSCG00000027587	-	ENSG00000104450	SPAG1
chr4	39775001	39776000	-0.21458	12.9943	hypomethylated	ENSSSCG00000006068	FBXO43	ENSG00000156509	FBXO43
chr4	40042001	40043000	0.0569594	8.25898	hypermethylated	ENSSSCG00000006071	VPS13B	ENSG00000132549	VPS13B
chr4	40060001	40061000	-0.133615	9.18987	hypomethylated	ENSSSCG00000006071	VPS13B	ENSG00000132549	VPS13B
chr4	40112001	40113000	0.0908399	8.07056	hypermethylated	ENSSSCG00000006071	VPS13B	ENSG00000132549	VPS13B
chr4	40828001	40829000	-0.0843624	7.45549	hypomethylated	ENSSSCG00000006072	-	-	-
chr4	41546001	41547000	-0.108084	7.37264	hypomethylated	ENSSSCG00000020781	NIPAL2	ENSG00000104361	NIPAL2
chr4	43525001	43526000	0.0869726	7.72687	hypermethylated	ENSSSCG00000006089	PTDSS1	ENSG00000156471	PTDSS1
chr4	45163001	45164000	-0.0559186	7.28291	hypomethylated	ENSSSCG00000006096	INTS8	ENSG00000164941	INTS8
chr4	45260001	45261000	0.135982	10.6981	hypermethylated	ENSSSCG00000006098	DPY19L4	ENSG00000156162	DPY19L4
chr4	45498001	45499000	0.0841556	18.9771	hypermethylated	ENSSSCG00000019800	SNORA26	ENSG00000212517;ENSG00000212558;ENSG00000212608;ENSG00000252236	SNORA26;SNORA26;SNORA26;SNORA26
chr4	49408001	49409000	-0.166872	8.62813	hypomethylated	ENSSSCG00000006120	OTUD6B	ENSG00000155100	OTUD6B
chr4	55334001	55335000	-0.103783	7.11869	hypomethylated	ENSSSCG00000006137	WWP1	ENSG00000123124	WWP1
chr4	56589001	56590000	0.152914	10.3973	hypermethylated	ENSSSCG00000006146	-	ENSG00000133739	LRRCC1
chr4	56761001	56762000	0.167631	9.96398	hypermethylated	ENSSSCG00000006148	-	-	-
chr4	61297001	61298000	0.0779869	11.6123	hypermethylated	ENSSSCG00000006155	ZBTB10	ENSG00000205189	ZBTB10
chr4	61875001	61876000	0.149534	11.2593	hypermethylated	ENSSSCG00000006158	MRPS28	ENSG00000147586	MRPS28
chr4	63084001	63085000	0.0860671	9.11525	hypermethylated	ENSSSCG00000006163	PKIA	ENSG00000171033	PKIA
chr4	67767001	67768000	-0.123694	8.65669	hypomethylated	ENSSSCG00000006177	UBE2W	ENSG00000258677;ENSG00000104343	RP11-463D19.2;UBE2W
chr4	71191001	71192000	-0.165948	10.8705	hypomethylated	ENSSSCG00000006196	SLCO5A1	ENSG00000137571	SLCO5A1
chr4	71337001	71338000	-0.0593722	7.16347	hypomethylated	ENSSSCG00000006197	SULF1	ENSG00000137573	SULF1
chr4	71347001	71348000	-0.0760052	7.34548	hypomethylated	ENSSSCG00000006197	SULF1	ENSG00000137573	SULF1
chr4	71366001	71367000	-0.109736	7.53695	hypomethylated	ENSSSCG00000006197	SULF1	ENSG00000137573	SULF1
chr4	72897001	72898000	-0.065462	8.69024	hypomethylated	ENSSSCG00000006199	PREX2	ENSG00000046889	PREX2
chr4	73458001	73459000	-0.138968	11.4027	hypomethylated	ENSSSCG00000006200	CPA6	ENSG00000165078	CPA6
chr4	73713001	73714000	0.0882668	8.40222	hypermethylated	ENSSSCG00000006202	CSPP1	ENSG00000104218	CSPP1
chr4	73867001	73868000	0.120346	9.10419	hypermethylated	ENSSSCG00000006204	PPP1R42	ENSG00000178125	PPP1R42
chr4	73929001	73930000	0.114829	7.05896	hypermethylated	ENSSSCG00000006205	MCMDC2	ENSG00000178460	MCMDC2
chr4	78460001	78461000	-0.0924159	7.10662	hypomethylated	ENSSSCG00000025087	-	ENSG00000198363	ASPH
chr4	79076001	79077000	0.080428	7.42332	hypermethylated	ENSSSCG00000006231	CHD7	ENSG00000171316	CHD7
chr4	81160001	81161000	-0.0959264	7.3429	hypomethylated	ENSSSCG00000006238	CYP7A1	ENSG00000167910	CYP7A1
chr4	84203001	84204000	0.146968	7.49561	hypermethylated	ENSSSCG00000006261	TCEA1	ENSG00000187735	TCEA1
chr4	84486001	84487000	-0.0849141	9.03479	hypomethylated	ENSSSCG00000006264	KOR	ENSG00000082556	OPRK1
chr4	87166001	87167000	-0.122057	11.2951	hypomethylated	ENSSSCG00000006273	MCM4	ENSG00000104738	MCM4
chr4	87561001	87562000	0.147032	30.19	hypermethylated	ENSSSCG00000006277	SPIDR	ENSG00000164808	SPIDR
chr4	88450001	88451000	-0.0734697	8.14495	hypomethylated	ENSSSCG00000006281	METTL11B	ENSG00000203740	METTL11B
chr4	90919001	90920000	-0.22102	15.3794	hypomethylated	ENSSSCG00000006306	MPZL1	ENSG00000197965	MPZL1
chr4	91597001	91598000	-0.0203819	14.024	hypomethylated	ENSSSCG00000006312	GPA33	ENSG00000143167	GPA33
chr4	97125001	97126000	0.0868005	7.25189	hypermethylated	ENSSSCG00000006359	ADAMTS4	ENSG00000158859	ADAMTS4
chr4	97347001	97348000	0.170434	7.52235	hypermethylated	ENSSSCG00000006369	F11R	ENSG00000158769	F11R
chr4	97569001	97570000	-0.191769	7.47761	hypomethylated	ENSSSCG00000006374	CD244	ENSG00000122223	CD244
chr4	97771001	97772000	-0.0683748	8.99881	hypomethylated	ENSSSCG00000006380	SLAMF1	ENSG00000117090	SLAMF1
chr4	97772001	97773000	-0.121511	7.02863	hypomethylated	ENSSSCG00000006380	SLAMF1	ENSG00000117090	SLAMF1
chr4	98442001	98443000	-0.0630358	13.8771	hypomethylated	ENSSSCG00000027420	KIR1.2	ENSG00000177807	KCNJ10
chr4	99395001	99396000	0.146787	7.79438	hypermethylated	ENSSSCG00000006418	MNDA	ENSG00000163563	MNDA
chr4	100358001	100359000	-0.0623076	7.44969	hypomethylated	ENSSSCG00000006450	CD1E	ENSG00000158488	CD1E
chr4	100441001	100442000	-0.0536261	8.95059	hypomethylated	ENSSSCG00000006452	CD1D	ENSG00000158473	CD1D
chr4	100564001	100565000	-0.0374429	11.3063	hypomethylated	ENSSSCG00000006453	KIRREL	ENSG00000183853	KIRREL
chr4	100801001	100802000	-0.18298	19.5333	hypomethylated	ENSSSCG00000006457	FCRL3	ENSG00000160856	FCRL3
chr4	101886001	101887000	-0.0852162	15.1891	hypomethylated	ENSSSCG00000006467	PRCC	ENSG00000143294	PRCC
chr4	102158001	102159000	-0.0933067	7.67583	hypomethylated	ENSSSCG00000006475	IQGAP3	ENSG00000183856	IQGAP3
chr4	102929001	102930000	-0.170116	9.23213	hypomethylated	ENSSSCG00000023703	-	-	-
chr4	103286001	103287000	-0.117369	7.76515	hypomethylated	ENSSSCG00000006511	RUSC1	ENSG00000160753	RUSC1
chr4	103429001	103430000	-0.067464	12.7792	hypomethylated	ENSSSCG00000006527	KRTCAP2	ENSG00000163463	KRTCAP2
chr4	103582001	103583000	0.106811	8.23901	hypermethylated	ENSSSCG00000006539	SHC1	ENSG00000160691	SHC1
chr4	104896001	104897000	-0.0719582	7.94022	hypomethylated	ENSSSCG00000022107	CHTOP	ENSG00000160679	CHTOP
chr4	106992001	106993000	-0.0706827	7.07845	hypomethylated	ENSSSCG00000006622	POGZ	ENSG00000143442	POGZ
chr4	107828001	107829000	0.0551852	9.15401	hypermethylated	ENSSSCG00000006651	ADAMTSL4	ENSG00000143382	ADAMTSL4
chr4	108972001	108973000	0.0984657	9.12846	hypermethylated	ENSSSCG00000006680	HFE2	ENSG00000168509	HFE2
chr4	109042001	109043000	0.152415	8.71252	hypermethylated	ENSSSCG00000026502	LIX1L	ENSG00000271601	LIX1L
chr4	110553001	110554000	0.154946	7.25604	hypermethylated	ENSSSCG00000006707	PDE4DIP	ENSG00000178104	PDE4DIP
chr4	111428001	111429000	-0.04172	8.55506	hypomethylated	ENSSSCG00000006716	HMGCS2	ENSG00000134240	HMGCS2
chr4	112604001	112605000	0.126912	7.84291	hypermethylated	ENSSSCG00000006726	SPAG17	ENSG00000155761	SPAG17
chr4	112791001	112792000	-0.056468	7.11555	hypomethylated	ENSSSCG00000006727	WDR3	ENSG00000065183	WDR3
chr4	112882001	112883000	-0.127136	10.2025	hypomethylated	ENSSSCG00000006728	GDAP2	ENSG00000196505	GDAP2
chr4	113261001	113262000	-0.110835	10.0043	hypomethylated	ENSSSCG00000006730	MAN1A2	ENSG00000198162	MAN1A2
chr4	119413001	119414000	-0.163679	17.257	hypomethylated	ENSSSCG00000029918	CEPT1	ENSG00000134255	CEPT1
chr4	119413001	119414000	-0.163679	17.257	hypomethylated	ENSSSCG00000023706	CHIA	ENSG00000134216	CHIA
chr4	119446001	119447000	-0.226299	8.80293	hypomethylated	ENSSSCG00000029918	CEPT1	ENSG00000134255	CEPT1
chr4	120174001	120175000	-0.116437	8.42229	hypomethylated	ENSSSCG00000006809	RBM15	ENSG00000162775	RBM15
chr4	121824001	121825000	-0.164857	7.04023	hypomethylated	ENSSSCG00000006844	FNDC7	ENSG00000143107	FNDC7
chr4	122818001	122819000	-0.135304	7.0552	hypomethylated	ENSSSCG00000006851	-	ENSG00000134215	VAV3
chr4	122950001	122951000	-0.0790491	8.41917	hypomethylated	ENSSSCG00000023187	VAV3	ENSG00000134215	VAV3
chr4	129492001	129493000	-0.117638	8.77053	hypomethylated	ENSSSCG00000006864	CDC14A	ENSG00000079335	CDC14A
chr4	129492001	129493000	-0.117638	8.77053	hypomethylated	ENSSSCG00000006865	RTCA	ENSG00000137996	RTCA
chr4	129500001	129501000	-0.0969372	7.12253	hypomethylated	ENSSSCG00000006865	RTCA	ENSG00000137996	RTCA
chr4	129643001	129644000	-0.11332	17.0684	hypomethylated	ENSSSCG00000006870	-	ENSG00000156875	HIAT1
chr4	130624001	130625000	-0.0916825	10.1862	hypomethylated	ENSSSCG00000006876	-	ENSG00000117598	LPPR5
chr4	131714001	131715000	-0.187527	9.21157	hypomethylated	ENSSSCG00000006878	DPYD	ENSG00000188641	DPYD
chr4	131745001	131746000	0.0330079	8.47409	hypermethylated	ENSSSCG00000006878	DPYD	ENSG00000188641	DPYD
chr4	132273001	132274000	0.0836185	7.21325	hypermethylated	ENSSSCG00000006878	DPYD	ENSG00000188641	DPYD
chr4	134923001	134924000	0.0505091	7.17931	hypermethylated	ENSSSCG00000006890	ABCA4	ENSG00000198691	ABCA4
chr4	135715001	135716000	-0.0900541	9.57124	hypomethylated	ENSSSCG00000006898	MTF2	ENSG00000143033	MTF2
chr4	135987001	135988000	-0.162601	12.2101	hypomethylated	ENSSSCG00000006899	-	-	-
chr4	136360001	136361000	-0.143947	10.1011	hypomethylated	ENSSSCG00000006903	RPAP2	ENSG00000122484	RPAP2
chr4	136369001	136370000	0.0837683	7.76348	hypermethylated	ENSSSCG00000006903	RPAP2	ENSG00000122484	RPAP2
chr4	136382001	136383000	0.122591	9.23911	hypermethylated	ENSSSCG00000006903	RPAP2	ENSG00000122484	RPAP2
chr4	136682001	136683000	-0.21818	7.57575	hypomethylated	ENSSSCG00000006911	TGFBR3	ENSG00000069702	TGFBR3
chr4	139703001	139704000	-0.0319481	11.2956	hypomethylated	ENSSSCG00000006925	CCBL2	ENSG00000137944	CCBL2
chr4	142217001	142218000	0.117628	11.4495	hypermethylated	ENSSSCG00000006935	CLCA2	ENSG00000137975	CLCA2
chr4	143203001	143204000	0.0788626	7.8994	hypermethylated	ENSSSCG00000006941	DDAH1	ENSG00000153904	DDAH1
chr5	162001	163000	0.0480771	10.5629	hypermethylated	ENSSSCG00000000955	TBC1D22A	ENSG00000054611	TBC1D22A
chr5	562001	563000	0.0735699	7.83794	hypermethylated	ENSSSCG00000000002	GTSE1	ENSG00000075218	GTSE1
chr5	564001	565000	0.0498052	7.16738	hypermethylated	ENSSSCG00000000002	GTSE1	ENSG00000075218	GTSE1
chr5	821001	822000	0.055148	7.36797	hypermethylated	ENSSSCG00000024864	-	ENSG00000130638	ATXN10
chr5	860001	861000	0.0450178	8.60992	hypermethylated	ENSSSCG00000024864	-	ENSG00000130638	ATXN10
chr5	1144001	1145000	0.0866644	14.7182	hypermethylated	ENSSSCG00000000010	-	ENSG00000077942	FBLN1
chr5	1279001	1280000	-0.0326926	8.35714	hypomethylated	ENSSSCG00000000013	-	ENSG00000077935	SMC1B
chr5	1280001	1281000	-0.0778918	8.99849	hypomethylated	ENSSSCG00000000013	-	ENSG00000077935	SMC1B
chr5	1693001	1694000	0.045252	7.72967	hypermethylated	ENSSSCG00000000020	PHF21B	ENSG00000056487	PHF21B
chr5	1786001	1787000	0.056942	7.45096	hypermethylated	ENSSSCG00000021748	PRR5	ENSG00000186654	PRR5
chr5	2141001	2142000	0.0293221	14.0116	hypermethylated	ENSSSCG00000000024	PARVB	ENSG00000188677	PARVB
chr5	3087001	3088000	0.0770788	7.3003	hypermethylated	ENSSSCG00000000029	SCUBE1	ENSG00000159307	SCUBE1
chr5	3110001	3111000	0.0480823	9.15714	hypermethylated	ENSSSCG00000000029	SCUBE1	ENSG00000159307	SCUBE1
chr5	3627001	3628000	0.0616528	7.3463	hypermethylated	ENSSSCG00000000038	CYB5R3	ENSG00000100243	CYB5R3
chr5	5405001	5406000	-0.120611	7.01879	hypomethylated	ENSSSCG00000000078	-	-	-
chr5	5936001	5937000	0.050177	8.24338	hypermethylated	ENSSSCG00000000082	CACNA1I	ENSG00000100346	CACNA1I
chr5	7512001	7513000	0.0858668	13.0438	hypermethylated	ENSSSCG00000000120	ANKRD54	ENSG00000100124	ANKRD54
chr5	9424001	9425000	0.0829896	7.36888	hypermethylated	ENSSSCG00000028256	-	-	-
chr5	9489001	9490000	-0.156668	11.4362	hypomethylated	ENSSSCG00000028256	-	-	-
chr5	12325001	12326000	-0.0652479	13.2931	hypomethylated	ENSSSCG00000000157	BPIFC	ENSG00000184459	BPIFC
chr5	12753001	12754000	-0.111864	7.2066	hypomethylated	ENSSSCG00000000162	BTBD11	ENSG00000151136	BTBD11
chr5	12777001	12778000	-0.161349	8.29334	hypomethylated	ENSSSCG00000000162	BTBD11	ENSG00000151136	BTBD11
chr5	12843001	12844000	-0.0381856	10.6053	hypomethylated	ENSSSCG00000000162	BTBD11	ENSG00000151136	BTBD11
chr5	13188001	13189000	-0.112396	7.42074	hypomethylated	ENSSSCG00000000164	CRY1	ENSG00000008405	CRY1
chr5	13503001	13504000	0.0675229	7.9076	hypermethylated	ENSSSCG00000000168	RFX4	ENSG00000111783	RFX4
chr5	14027001	14028000	-0.068202	10.432	hypomethylated	ENSSSCG00000000169	-	ENSG00000013503	POLR3B
chr5	15555001	15556000	0.112712	7.25943	hypermethylated	ENSSSCG00000000191	KMT2D	ENSG00000167548	KMT2D
chr5	15555001	15556000	0.112712	7.25943	hypermethylated	ENSSSCG00000000193	-	-	-
chr5	16224001	16225000	-0.10585	7.90453	hypomethylated	ENSSSCG00000000209	NCKAP5L	ENSG00000167566	NCKAP5L
chr5	16535001	16536000	-0.0750339	12.3876	hypomethylated	ENSSSCG00000028272	-	-	-
chr5	16556001	16557000	-0.0686882	7.67524	hypomethylated	ENSSSCG00000028272	-	-	-
chr5	16866001	16867000	-0.184574	8.60633	hypomethylated	ENSSSCG00000028516	LARP4	ENSG00000161813	LARP4
chr5	17937001	17938000	0.0464998	11.2362	hypermethylated	ENSSSCG00000000233	ACVR1B	ENSG00000135503	ACVR1B
chr5	18773001	18774000	-0.06822	7.2395	hypomethylated	ENSSSCG00000000260	SOAT2	ENSG00000167780	SOAT2
chr5	18784001	18785000	0.0367387	8.28776	hypermethylated	ENSSSCG00000000260	SOAT2	ENSG00000167780	SOAT2
chr5	18906001	18907000	0.0651907	11.6982	hypermethylated	ENSSSCG00000000263	TNS2	ENSG00000111077	TNS2
chr5	20861001	20862000	-0.0451296	12.1369	hypomethylated	ENSSSCG00000000299	TESPA1	ENSG00000135426	TESPA1
chr5	21256001	21257000	-0.142224	8.77673	hypomethylated	ENSSSCG00000026447	-	ENSG00000188324	OR6C6
chr5	23334001	23335000	-0.092937	9.73748	hypomethylated	ENSSSCG00000000400	MIP	ENSG00000135517	MIP
chr5	24292001	24293000	0.0819004	7.03966	hypermethylated	ENSSSCG00000023150	LRP1	ENSG00000123384	LRP1
chr5	26860001	26861000	-0.139942	9.08809	hypomethylated	ENSSSCG00000000456	SLC16A7	ENSG00000118596	SLC16A7
chr5	26861001	26862000	-0.0896507	9.3094	hypomethylated	ENSSSCG00000000456	SLC16A7	ENSG00000118596	SLC16A7
chr5	32290001	32291000	-0.0986029	7.46429	hypomethylated	ENSSSCG00000023788	TBC1D30	ENSG00000111490	TBC1D30
chr5	32498001	32499000	-0.116826	7.06777	hypomethylated	ENSSSCG00000030998	-	ENSG00000156076	WIF1
chr5	34149001	34150000	0.0817573	9.54742	hypermethylated	ENSSSCG00000000478	GRIP1	ENSG00000155974	GRIP1
chr5	35471001	35472000	-0.149025	7.02204	hypomethylated	ENSSSCG00000000483	-	ENSG00000111554	MDM1
chr5	35557001	35558000	-0.143078	7.86547	hypomethylated	ENSSSCG00000000484	-	ENSG00000071082	RPL31
chr5	35822001	35823000	-0.113073	10.2121	hypomethylated	ENSSSCG00000000486	-	ENSG00000111581	NUP107
chr5	42256001	42257000	-0.13761	22.3546	hypomethylated	ENSSSCG00000025915	GLIPR1L2	ENSG00000180481	GLIPR1L2
chr5	44941001	44942000	-0.143803	7.07361	hypomethylated	ENSSSCG00000000530	FGD4	ENSG00000139132	FGD4
chr5	44941001	44942000	-0.143803	7.07361	hypomethylated	ENSSSCG00000023930	-	-	-
chr5	50303001	50304000	0.12151	7.82101	hypermethylated	ENSSSCG00000000553	TM7SF3	ENSG00000064115	TM7SF3
chr5	50380001	50381000	-0.0770357	8.63186	hypomethylated	ENSSSCG00000030443	ASUN	ENSG00000064102	ASUN
chr5	54927001	54928000	-0.147769	7.44279	hypomethylated	ENSSSCG00000000571	-	-	-
chr5	55525001	55526000	-0.110567	7.19927	hypomethylated	ENSSSCG00000000585	SLCO1C1	ENSG00000139155	SLCO1C1
chr5	61539001	61540000	0.124783	7.71334	hypermethylated	ENSSSCG00000000612	ATF7IP	ENSG00000171681	ATF7IP
chr5	63147001	63148000	-0.0283444	8.72405	hypomethylated	ENSSSCG00000024152	ETV6	ENSG00000139083	ETV6
chr5	63188001	63189000	-0.0954338	12.3196	hypomethylated	ENSSSCG00000024152	ETV6	ENSG00000139083	ETV6
chr5	63612001	63613000	0.0830813	7.44846	hypermethylated	ENSSSCG00000000625	LRP6	ENSG00000070018	LRP6
chr5	64290001	64291000	-0.0897517	11.3824	hypomethylated	ENSSSCG00000000638	-	-	-
chr5	64759001	64760000	-0.0619495	10.4993	hypomethylated	ENSSSCG00000000652	CLEC12A	ENSG00000172322	CLEC12A
chr5	64956001	64957000	-0.0576773	17.7968	hypomethylated	ENSSSCG00000000654	CLECL1	ENSG00000184293	CLECL1
chr5	65195001	65196000	-0.0880324	7.14818	hypomethylated	ENSSSCG00000024402	-	-	-
chr5	66282001	66283000	0.0751888	9.58307	hypermethylated	ENSSSCG00000000684	USP5	ENSG00000111667	USP5
chr5	66481001	66482000	-0.0949718	9.91975	hypomethylated	ENSSSCG00000000697	CHD4	ENSG00000111642	CHD4
chr5	66481001	66482000	-0.0949718	9.91975	hypomethylated	ENSSSCG00000000692	PIANP	ENSG00000139200	PIANP
chr5	66780001	66781000	0.137784	11.5627	hypermethylated	ENSSSCG00000000708	TNFRSF1A	ENSG00000067182	TNFRSF1A
chr5	67925001	67926000	-0.084004	7.2315	hypomethylated	ENSSSCG00000000718	GALNT8	ENSG00000130035	GALNT8
chr5	67982001	67983000	-0.0476744	10.7755	hypomethylated	ENSSSCG00000000719	-	ENSG00000139180;ENSG00000255639	NDUFA9;RP11-234B24.6
chr5	69929001	69930000	-0.095576	9.31451	hypomethylated	ENSSSCG00000000751	CCDC77	ENSG00000120647	CCDC77
chr5	70019001	70020000	-0.21785	8.14139	hypomethylated	ENSSSCG00000029464	-	ENSG00000073614	KDM5A
chr5	70036001	70037000	-0.0645726	12.6675	hypomethylated	ENSSSCG00000029464	-	ENSG00000073614	KDM5A
chr5	70038001	70039000	-0.0875332	7.15516	hypomethylated	ENSSSCG00000029464	-	ENSG00000073614	KDM5A
chr5	71778001	71779000	0.0553569	8.23817	hypermethylated	ENSSSCG00000000765	IL17RA	ENSG00000177663	IL17RA
chr5	71778001	71779000	0.0553569	8.23817	hypermethylated	ENSSSCG00000027725	-	-	-
chr5	72085001	72086000	0.10988	9.54143	hypermethylated	ENSSSCG00000023043	BCL2L13	ENSG00000099968	BCL2L13
chr5	72826001	72827000	0.0663299	8.78946	hypermethylated	ENSSSCG00000000778	CPNE8	ENSG00000139117	CPNE8
chr5	73050001	73051000	-0.0801678	9.34347	hypomethylated	ENSSSCG00000000778	CPNE8	ENSG00000139117	CPNE8
chr5	73547001	73548000	-0.142752	7.40829	hypomethylated	ENSSSCG00000000779	KIF21A	ENSG00000139116	KIF21A
chr5	74978001	74979000	0.120059	7.45423	hypermethylated	ENSSSCG00000000787	-	-	-
chr5	75874001	75875000	0.0456602	11.4977	hypermethylated	ENSSSCG00000000791	PDZRN4	ENSG00000165966	PDZRN4
chr5	77431001	77432000	-0.0459552	7.42112	hypomethylated	ENSSSCG00000000795	ADAMTS20	ENSG00000173157	ADAMTS20
chr5	82923001	82924000	0.0757813	9.85486	hypermethylated	ENSSSCG00000000839	ALDH1L2	ENSG00000136010	ALDH1L2
chr5	83327001	83328000	-0.0602413	8.15167	hypomethylated	ENSSSCG00000000837	CHST11	ENSG00000171310	CHST11
chr5	84400001	84401000	0.0636111	8.77046	hypermethylated	ENSSSCG00000000854	-	ENSG00000136011	STAB2
chr5	85993001	85994000	-0.165458	13.135	hypomethylated	ENSSSCG00000000859	PARPBP	ENSG00000185480	PARPBP
chr5	86272001	86273000	-0.0959303	10.424	hypomethylated	ENSSSCG00000023972	DRAM1	ENSG00000136048	DRAM1
chr5	86891001	86892000	-0.0605092	11.001	hypomethylated	ENSSSCG00000000869	UTP20	ENSG00000120800	UTP20
chr5	88968001	88969000	-0.158761	16.4611	hypomethylated	ENSSSCG00000000882	-	ENSG00000185046	ANKS1B
chr5	91691001	91692000	-0.0833675	9.24656	hypomethylated	ENSSSCG00000000891	LTA4H	ENSG00000111144	LTA4H
chr5	91691001	91692000	-0.0833675	9.24656	hypomethylated	ENSSSCG00000026493	-	ENSG00000111144	LTA4H
chr5	91745001	91746000	-0.107465	8.74193	hypomethylated	ENSSSCG00000000892	HAL	ENSG00000084110	HAL
chr5	91747001	91748000	-0.0636133	7.23167	hypomethylated	ENSSSCG00000000892	HAL	ENSG00000084110	HAL
chr5	91764001	91765000	0.0756146	11.8197	hypermethylated	ENSSSCG00000000893	AMDHD1	ENSG00000139344	AMDHD1
chr5	91803001	91804000	0.0963384	7.66206	hypermethylated	ENSSSCG00000000894	CCDC38	ENSG00000165972	CCDC38
chr5	93590001	93591000	0.0507058	7.41387	hypermethylated	ENSSSCG00000030478	MRPL42	ENSG00000198015	MRPL42
chr5	96342001	96343000	0.0982354	7.35771	hypermethylated	ENSSSCG00000000918	EPYC	ENSG00000083782	EPYC
chr5	97871001	97872000	0.126406	10.2719	hypermethylated	ENSSSCG00000000920	-	ENSG00000139323	POC1B
chr5	98759001	98760000	-0.119809	9.82561	hypomethylated	ENSSSCG00000000922	KITL	ENSG00000049130	KITLG
chr5	105300001	105301000	-0.0465909	7.60088	hypomethylated	ENSSSCG00000000939	ACSS3	ENSG00000111058	ACSS3
chr5	105559001	105560000	-0.0995951	12.3326	hypomethylated	ENSSSCG00000000938	LIN7A	ENSG00000111052	LIN7A
chr5	105881001	105882000	-0.123109	7.59307	hypomethylated	ENSSSCG00000000943	OTOGL	ENSG00000165899	OTOGL
chr5	106594001	106595000	-0.102506	10.3183	hypomethylated	ENSSSCG00000025095	PPP1R12A	ENSG00000058272	PPP1R12A
chr5	106837001	106838000	-0.0711623	10.1555	hypomethylated	ENSSSCG00000000948	SYT1	ENSG00000067715	SYT1
chr5	106964001	106965000	0.0536412	7.76111	hypermethylated	ENSSSCG00000000948	SYT1	ENSG00000067715	SYT1
chr5	110956001	110957000	0.0457744	7.5403	hypermethylated	ENSSSCG00000000980	ALG12	ENSG00000182858	ALG12
chr6	319001	320000	-0.112679	7.07772	hypomethylated	ENSSSCG00000002635	SPIRE2	ENSG00000204991	SPIRE2
chr6	417001	418000	-0.0695545	14.484	hypomethylated	ENSSSCG00000024687	FANCA	ENSG00000187741	FANCA
chr6	457001	458000	0.0580551	7.4073	hypermethylated	ENSSSCG00000025401	CDK10	ENSG00000185324	CDK10
chr6	457001	458000	0.0580551	7.4073	hypermethylated	ENSSSCG00000029339	SPATA2L	ENSG00000158792	SPATA2L
chr6	762001	763000	0.0950671	10.7249	hypermethylated	ENSSSCG00000022410	ANKRD11	ENSG00000167522	ANKRD11
chr6	832001	833000	0.0508284	8.17593	hypermethylated	ENSSSCG00000023866	ACSF3	ENSG00000176715	ACSF3
chr6	1034001	1035000	0.0537878	8.95168	hypermethylated	ENSSSCG00000002648	CBFA2T3	ENSG00000129993	CBFA2T3
chr6	1088001	1089000	0.0618018	7.46588	hypermethylated	ENSSSCG00000002651	CDT1	ENSG00000167513	CDT1
chr6	1587001	1588000	0.0517954	8.22509	hypermethylated	ENSSSCG00000020678	BANP	ENSG00000172530	BANP
chr6	1768001	1769000	0.0902156	12.9713	hypermethylated	ENSSSCG00000002653	JPH3	ENSG00000154118	JPH3
chr6	4417001	4418000	0.0623008	11.8221	hypermethylated	ENSSSCG00000002669	CRISPLD2	ENSG00000103196	CRISPLD2
chr6	4428001	4429000	0.0354593	10.8113	hypermethylated	ENSSSCG00000002669	CRISPLD2	ENSG00000103196	CRISPLD2
chr6	4490001	4491000	0.0587977	8.22221	hypermethylated	ENSSSCG00000002670	-	-	-
chr6	5808001	5809000	-0.157812	11.6234	hypomethylated	ENSSSCG00000026558	-	-	-
chr6	10033001	10034000	0.0740787	9.12024	hypermethylated	ENSSSCG00000002696	VAT1L	ENSG00000171724	VAT1L
chr6	12246001	12247000	0.0672139	10.1372	hypermethylated	ENSSSCG00000028878	BCAR1	ENSG00000050820	BCAR1
chr6	12252001	12253000	0.05225	12.9459	hypermethylated	ENSSSCG00000030698	-	ENSG00000168925;ENSG00000168928	CTRB1;CTRB2
chr6	12253001	12254000	0.0341342	10.9713	hypermethylated	ENSSSCG00000030698	-	ENSG00000168925;ENSG00000168928	CTRB1;CTRB2
chr6	12701001	12702000	0.0571491	7.69457	hypermethylated	ENSSSCG00000002714	-	ENSG00000103091	WDR59
chr6	12888001	12889000	-0.129366	11.7396	hypomethylated	ENSSSCG00000002715	RFWD3	ENSG00000168411	RFWD3
chr6	13110001	13111000	0.0482264	8.90825	hypermethylated	ENSSSCG00000030420	GLG1	ENSG00000090863	GLG1
chr6	14525001	14526000	-0.171763	7.72419	hypomethylated	ENSSSCG00000002741	-	ENSG00000102984	ZNF821
chr6	16274001	16275000	0.0735017	11.214	hypermethylated	ENSSSCG00000002755	NFAT5	ENSG00000102908	NFAT5
chr6	16668001	16669000	-0.0936491	8.65816	hypomethylated	ENSSSCG00000028109	SNTB2	ENSG00000168807	SNTB2
chr6	16709001	16710000	-0.104687	8.3795	hypomethylated	ENSSSCG00000028109	SNTB2	ENSG00000168807	SNTB2
chr6	17368001	17369000	0.0594983	7.09119	hypermethylated	ENSSSCG00000025284	COQ9	ENSG00000088682	COQ9
chr6	17576001	17577000	0.0998874	10.8325	hypermethylated	ENSSSCG00000002817	DRC7	ENSG00000159625	DRC7
chr6	17721001	17722000	0.0673393	7.49332	hypermethylated	ENSSSCG00000002812	KIFC3	ENSG00000140859	KIFC3
chr6	17794001	17795000	0.127839	20.2188	hypermethylated	ENSSSCG00000002811	CNGB1	ENSG00000070729	CNGB1
chr6	17814001	17815000	-0.0499628	7.52501	hypomethylated	ENSSSCG00000002811	CNGB1	ENSG00000070729	CNGB1
chr6	17955001	17956000	0.0837383	7.20625	hypermethylated	ENSSSCG00000002806	MMP15	ENSG00000102996	MMP15
chr6	17983001	17984000	0.105289	7.27127	hypermethylated	ENSSSCG00000002805	CFAP20	ENSG00000070761	CFAP20
chr6	17984001	17985000	0.160641	7.59293	hypermethylated	ENSSSCG00000002805	CFAP20	ENSG00000070761	CFAP20
chr6	17997001	17998000	-0.119032	7.75273	hypomethylated	ENSSSCG00000002804	CSNK2A2	ENSG00000070770	CSNK2A2
chr6	23754001	23755000	-0.142592	14.2582	hypomethylated	ENSSSCG00000002795	CDH11	ENSG00000140937	CDH11
chr6	26366001	26367000	-0.165547	7.33844	hypomethylated	ENSSSCG00000024305	MT3	ENSG00000087250	MT3
chr6	26750001	26751000	0.0591308	8.88372	hypermethylated	ENSSSCG00000002822	AMFR	ENSG00000159461	AMFR
chr6	27506001	27507000	-0.0649106	8.12195	hypomethylated	ENSSSCG00000002828	LPCAT2	ENSG00000087253	LPCAT2
chr6	30404001	30405000	-0.0986738	9.32611	hypomethylated	ENSSSCG00000002837	CYLD	ENSG00000083799	CYLD
chr6	32360001	32361000	0.0696802	13.8036	hypermethylated	ENSSSCG00000002844	-	ENSG00000102893	PHKB
chr6	35471001	35472000	-0.0195538	7.47463	hypomethylated	ENSSSCG00000025912	URI1	ENSG00000105176	URI1
chr6	38206001	38207000	0.0625702	12.3586	hypermethylated	ENSSSCG00000022948	SLC7A9	ENSG00000021488	SLC7A9
chr6	38289001	38290000	-0.0610582	7.20611	hypomethylated	ENSSSCG00000025152	CEP89	ENSG00000121289	CEP89
chr6	38575001	38576000	0.084255	7.14533	hypermethylated	ENSSSCG00000002863	LRP3	ENSG00000130881	LRP3
chr6	39406001	39407000	-0.0701904	8.33356	hypomethylated	ENSSSCG00000002872	KIAA0355	ENSG00000166398	KIAA0355
chr6	40010001	40011000	-0.0553186	7.14363	hypomethylated	ENSSSCG00000002879	GRAMD1A	ENSG00000089351	GRAMD1A
chr6	40675001	40676000	0.0711142	7.63448	hypermethylated	ENSSSCG00000002913	PRODH2	ENSG00000250799	PRODH2
chr6	41352001	41353000	0.126873	10.2976	hypermethylated	ENSSSCG00000029170	ZNF566	ENSG00000186017	ZNF566
chr6	41653001	41654000	-0.159821	7.01464	hypomethylated	ENSSSCG00000002938	-	ENSG00000198182;ENSG00000196350;ENSG00000128000;ENSG00000189190;ENSG00000196247;ENSG00000256294	ZNF607;ZNF729;ZNF780B;ZNF600;ZNF107;ZNF225
chr6	41765001	41766000	-0.0924911	7.34909	hypomethylated	ENSSSCG00000021741	ZNF527	ENSG00000189164	ZNF527
chr6	42565001	42566000	0.0462442	10.3707	hypermethylated	ENSSSCG00000002950	-	ENSG00000105738	SIPA1L3
chr6	42643001	42644000	0.10027	10.5426	hypermethylated	ENSSSCG00000023220	-	ENSG00000105738	SIPA1L3
chr6	43368001	43369000	0.0440102	9.71982	hypermethylated	ENSSSCG00000030520	PAK4	ENSG00000130669	PAK4
chr6	43735001	43736000	-0.173476	8.29975	hypomethylated	ENSSSCG00000002981	DMBT1	ENSG00000187908	DMBT1
chr6	45892001	45893000	0.109618	9.12565	hypermethylated	ENSSSCG00000003039	GRIK5	ENSG00000105737	GRIK5
chr6	46171001	46172000	-0.0659718	7.31045	hypomethylated	ENSSSCG00000003055	XRCC1	ENSG00000073050	XRCC1
chr6	46882001	46883000	-0.148835	7.64773	hypomethylated	ENSSSCG00000028218	CEACAM20	ENSG00000273777	CEACAM20
chr6	47300001	47301000	-0.0549673	9.98668	hypomethylated	ENSSSCG00000003085	CLPTM1	ENSG00000104853	CLPTM1
chr6	47300001	47301000	-0.0549673	9.98668	hypomethylated	ENSSSCG00000003090	PRR2	ENSG00000130202	PVRL2
chr6	48807001	48808000	0.12276	10.3166	hypermethylated	ENSSSCG00000029567	SLC8A2	ENSG00000118160	SLC8A2
chr6	49148001	49149000	-0.0835935	8.9557	hypomethylated	ENSSSCG00000003123	BSPH1	ENSG00000188334	BSPH1
chr6	49198001	49199000	-0.0439957	10.4841	hypomethylated	ENSSSCG00000003126	CABP5	ENSG00000105507	CABP5
chr6	49529001	49530000	0.175033	9.68005	hypermethylated	ENSSSCG00000030561	LMTK3	ENSG00000142235	LMTK3
chr6	50024001	50025000	0.0843609	8.42731	hypermethylated	ENSSSCG00000023792	SNRNP70	ENSG00000104852	SNRNP70
chr6	50147001	50148000	0.0650518	10.3012	hypermethylated	ENSSSCG00000003149	TULP2	ENSG00000104804	TULP2
chr6	50219001	50220000	-0.0754607	10.8284	hypomethylated	ENSSSCG00000003172	CCDC155	ENSG00000161609	CCDC155
chr6	50548001	50549000	0.0668476	7.56461	hypermethylated	ENSSSCG00000003199	AP2A1	ENSG00000196961	AP2A1
chr6	50555001	50556000	-0.0688038	7.41178	hypomethylated	ENSSSCG00000003198	FUZ	ENSG00000010361	FUZ
chr6	50606001	50607000	0.0560987	8.13785	hypermethylated	ENSSSCG00000003195	PNKP	ENSG00000039650	PNKP
chr6	50932001	50933000	-0.10431	7.12026	hypomethylated	ENSSSCG00000003208	-	-	-
chr6	50932001	50933000	-0.10431	7.12026	hypomethylated	ENSSSCG00000029377	-	-	-
chr6	51103001	51104000	-0.0593225	7.3639	hypomethylated	ENSSSCG00000003216	POLD1	ENSG00000062822	POLD1
chr6	51383001	51384000	0.0507705	7.83377	hypermethylated	ENSSSCG00000003215	SHANK1	ENSG00000161681	SHANK1
chr6	51689001	51690000	0.0773787	10.9047	hypermethylated	ENSSSCG00000003230	CLDND2	ENSG00000160318	CLDND2
chr6	51717001	51718000	0.102055	7.43098	hypermethylated	ENSSSCG00000022906	CH242-204P3.4	ENSG00000142512;ENSG00000161640	SIGLEC10;SIGLEC11
chr6	51797001	51798000	0.0858512	7.74649	hypermethylated	ENSSSCG00000003235	CTU1	ENSG00000142544	CTU1
chr6	52418001	52419000	-0.106621	23.4135	hypomethylated	ENSSSCG00000003250	-	-	-
chr6	53294001	53295000	0.108548	8.42999	hypermethylated	ENSSSCG00000029785	RPS9	ENSG00000170889	RPS9
chr6	53412001	53413000	0.0759223	8.40098	hypermethylated	ENSSSCG00000030857	LENG8	ENSG00000167615	LENG8
chr6	53434001	53435000	-0.0685306	9.33071	hypomethylated	ENSSSCG00000003271	TTYH1	ENSG00000167614	TTYH1
chr6	54289001	54290000	0.0440788	7.40893	hypermethylated	ENSSSCG00000028682	-	ENSG00000267110;ENSG00000167646	CTD-2587H24.4;D-AF3
chr6	54306001	54307000	-0.166732	10.0164	hypomethylated	ENSSSCG00000025353	TNNT1	ENSG00000105048	TNNT1
chr6	54338001	54339000	0.088053	10.2382	hypermethylated	ENSSSCG00000027189	PPP1R12C	ENSG00000125503	PPP1R12C
chr6	55810001	55811000	-0.178968	8.66522	hypomethylated	ENSSSCG00000024622	ZNF667	ENSG00000198046	ZNF667
chr6	55810001	55811000	-0.178968	8.66522	hypomethylated	ENSSSCG00000003320	-	ENSG00000131848;ENSG00000197213;ENSG00000204532	ZSCAN5A;ZSCAN5B;ZSCAN5CP
chr6	55943001	55944000	-0.0834149	12.4463	hypomethylated	ENSSSCG00000024113	ZNF583	ENSG00000198440	ZNF583
chr6	58452001	58453000	0.0504239	12.3156	hypermethylated	ENSSSCG00000030361	PRKCZ	ENSG00000067606	PRKCZ
chr6	59633001	59634000	0.0595231	12.5906	hypermethylated	ENSSSCG00000021490	PRDM16	ENSG00000142611	PRDM16
chr6	59928001	59929000	0.0689738	12.7	hypermethylated	ENSSSCG00000024678	-	-	-
chr6	62172001	62173000	0.0513367	8.50403	hypermethylated	ENSSSCG00000003377	ACOT7	ENSG00000097021	ACOT7
chr6	62173001	62174000	0.099104	8.81046	hypermethylated	ENSSSCG00000003377	ACOT7	ENSG00000097021	ACOT7
chr6	62174001	62175000	0.0772289	22.686	hypermethylated	ENSSSCG00000003377	ACOT7	ENSG00000097021	ACOT7
chr6	62416001	62417000	-0.0911471	7.31227	hypomethylated	ENSSSCG00000003383	ZBTB48	ENSG00000204859	ZBTB48
chr6	63678001	63679000	-0.158251	9.74222	hypomethylated	ENSSSCG00000003391	CA6	ENSG00000131686	CA6
chr6	64296001	64297000	-0.102909	7.75361	hypomethylated	ENSSSCG00000003398	-	ENSG00000130939	UBE4B
chr6	64480001	64481000	-0.113475	8.10928	hypomethylated	ENSSSCG00000003401	KIF1B	ENSG00000054523	KIF1B
chr6	64553001	64554000	0.136219	7.38366	hypermethylated	ENSSSCG00000003401	KIF1B	ENSG00000054523	KIF1B
chr6	64803001	64804000	0.140172	7.49342	hypermethylated	ENSSSCG00000003405	PEX14	ENSG00000142655	PEX14
chr6	64804001	64805000	0.0874889	8.73335	hypermethylated	ENSSSCG00000003405	PEX14	ENSG00000142655	PEX14
chr6	65199001	65200000	-0.141025	8.20994	hypomethylated	ENSSSCG00000003413	FRAP1	ENSG00000198793	MTOR
chr6	65240001	65241000	-0.0242718	8.11097	hypomethylated	ENSSSCG00000003413	FRAP1	ENSG00000198793	MTOR
chr6	65267001	65268000	0.0853096	9.23448	hypermethylated	ENSSSCG00000003413	FRAP1	ENSG00000198793	MTOR
chr6	66430001	66431000	-0.06813	8.90227	hypomethylated	ENSSSCG00000003438	VPS13D	ENSG00000048707	VPS13D
chr6	66478001	66479000	-0.0842164	7.77633	hypomethylated	ENSSSCG00000003438	VPS13D	ENSG00000048707	VPS13D
chr6	66777001	66778000	-0.102884	8.16328	hypomethylated	ENSSSCG00000003440	AADACL4	ENSG00000204518	AADACL4
chr6	66779001	66780000	-0.112101	8.08105	hypomethylated	ENSSSCG00000003440	AADACL4	ENSG00000204518	AADACL4
chr6	68974001	68975000	-0.106624	7.68509	hypomethylated	ENSSSCG00000003455	-	-	-
chr6	69708001	69709000	0.0513478	8.2018	hypermethylated	ENSSSCG00000024794	FBXO42	ENSG00000037637	FBXO42
chr6	69815001	69816000	-0.0902448	7.58056	hypomethylated	ENSSSCG00000003476	SPATA21	ENSG00000187144	SPATA21
chr6	71857001	71858000	-0.0878895	7.04295	hypomethylated	ENSSSCG00000003493	CAPZB	ENSG00000077549	CAPZB
chr6	74609001	74610000	0.0959329	16.0638	hypermethylated	ENSSSCG00000003524	C1QA	ENSG00000173372	C1QA
chr6	75698001	75699000	0.076184	8.67921	hypermethylated	ENSSSCG00000003539	GRHL3	ENSG00000158055	GRHL3
chr6	79397001	79398000	-0.1284	7.34087	hypomethylated	ENSSSCG00000030284	TR-U1AP	ENSG00000180098	TR-U1AP
chr6	79682001	79683000	0.0563304	7.66707	hypermethylated	ENSSSCG00000003586	EPB41	ENSG00000159023	EPB41
chr6	79704001	79705000	-0.0982071	8.50383	hypomethylated	ENSSSCG00000003586	EPB41	ENSG00000159023	EPB41
chr6	79802001	79803000	-0.12206	7.79749	hypomethylated	ENSSSCG00000003586	EPB41	ENSG00000159023	EPB41
chr6	79842001	79843000	-0.152195	9.12649	hypomethylated	ENSSSCG00000003586	EPB41	ENSG00000159023	EPB41
chr6	79956001	79957000	-0.0969466	17.6759	hypomethylated	ENSSSCG00000003588	SRSF4	ENSG00000116350	SRSF4
chr6	82195001	82196000	-0.0737724	8.2491	hypomethylated	ENSSSCG00000003606	SPOCD1	ENSG00000134668	SPOCD1
chr6	82733001	82734000	-0.0699381	7.96907	hypomethylated	ENSSSCG00000003612	EIF3I	ENSG00000084623	EIF3I
chr6	83110001	83111000	0.0546082	8.09063	hypermethylated	ENSSSCG00000030369	KIAA1522	ENSG00000162522	KIAA1522
chr6	83463001	83464000	-0.206577	8.28908	hypomethylated	ENSSSCG00000003620	TRIM62	ENSG00000116525	TRIM62
chr6	83914001	83915000	-0.119788	9.39446	hypomethylated	ENSSSCG00000003622	CSMD2	ENSG00000121904	CSMD2
chr6	84000001	84001000	-0.134271	7.40806	hypomethylated	ENSSSCG00000003622	CSMD2	ENSG00000121904	CSMD2
chr6	85090001	85091000	0.119862	7.24513	hypermethylated	ENSSSCG00000003627	ZMYM4	ENSG00000146463	ZMYM4
chr6	85634001	85635000	0.0654545	9.90562	hypermethylated	ENSSSCG00000003637	-	ENSG00000116871	MAP7D1
chr6	88143001	88144000	-0.143341	13.8181	hypomethylated	ENSSSCG00000003654	MACF1	ENSG00000127603	MACF1
chr6	88445001	88446000	0.0660891	7.96618	hypermethylated	ENSSSCG00000027920	-	ENSG00000183682;ENSG00000116985	BMP8A;BMP8B
chr6	89982001	89983000	-0.111802	8.81422	hypomethylated	ENSSSCG00000003673	CEP192	ENSG00000101639	CEP192
chr6	92527001	92528000	-0.0863948	7.2425	hypomethylated	ENSSSCG00000028805	PTPRM	ENSG00000173482	PTPRM
chr6	96501001	96502000	0.0920422	9.2609	hypermethylated	ENSSSCG00000003693	MYOM1	ENSG00000101605	MYOM1
chr6	99101001	99102000	0.0632846	7.32577	hypermethylated	ENSSSCG00000003699	GREB1L	ENSG00000141449	GREB1L
chr6	99563001	99564000	0.179733	8.6442	hypermethylated	ENSSSCG00000025478	MIB1	ENSG00000101752	MIB1
chr6	100645001	100646000	-0.0504751	8.69727	hypomethylated	ENSSSCG00000003705	CABLES1	ENSG00000134508	CABLES1
chr6	101562001	101563000	-0.0519646	9.30774	hypomethylated	ENSSSCG00000003710	TTC39C	ENSG00000168234	TTC39C
chr6	101658001	101659000	0.064369	13.9676	hypermethylated	ENSSSCG00000003711	CABYR	ENSG00000154040	CABYR
chr6	101669001	101670000	-0.0426642	7.30569	hypomethylated	ENSSSCG00000003712	OSBPL1A	ENSG00000141447	OSBPL1A
chr6	101691001	101692000	-0.0781325	7.98394	hypomethylated	ENSSSCG00000003712	OSBPL1A	ENSG00000141447	OSBPL1A
chr6	101709001	101710000	0.0725557	7.09906	hypermethylated	ENSSSCG00000003712	OSBPL1A	ENSG00000141447	OSBPL1A
chr6	103747001	103748000	-0.106049	9.95094	hypomethylated	ENSSSCG00000003716	SS18	ENSG00000141380	SS18
chr6	104083001	104084000	-0.0462386	10.9378	hypomethylated	ENSSSCG00000003719	KCTD1	ENSG00000134504	KCTD1
chr6	108181001	108182000	-0.118233	10.0686	hypomethylated	ENSSSCG00000025005	B4GALT6	ENSG00000118276	B4GALT6
chr6	108293001	108294000	-0.0433642	8.37039	hypomethylated	ENSSSCG00000003727	-	ENSG00000153339	TRAPPC8
chr6	108702001	108703000	-0.138126	11.4538	hypomethylated	ENSSSCG00000003732	MEP1B	ENSG00000141434	MEP1B
chr6	109235001	109236000	-0.14262	9.13251	hypomethylated	ENSSSCG00000003733	KLHL14	ENSG00000197705	KLHL14
chr6	119541001	119542000	-0.0758797	8.17113	hypomethylated	ENSSSCG00000003757	SSX2IP	ENSG00000117155	SSX2IP
chr6	119992001	119993000	0.0662633	7.03029	hypermethylated	ENSSSCG00000003760	TTLL7	ENSG00000137941	TTLL7
chr6	125365001	125366000	-0.11598	8.48988	hypomethylated	ENSSSCG00000027873	GIPC2	ENSG00000137960	GIPC2
chr6	125771001	125772000	-0.0705721	7.37905	hypomethylated	ENSSSCG00000020921	USP33	ENSG00000077254	USP33
chr6	126209001	126210000	-0.152929	13.8233	hypomethylated	ENSSSCG00000003773	AK5	ENSG00000154027	AK5
chr6	127461001	127462000	0.119156	8.93796	hypermethylated	ENSSSCG00000003774	MSH4	ENSG00000057468	MSH4
chr6	127520001	127521000	-0.154262	14.1571	hypomethylated	ENSSSCG00000003776	ACADM	ENSG00000117054	ACADM
chr6	127643001	127644000	-0.130678	10.3883	hypomethylated	ENSSSCG00000003777	SLC44A5	ENSG00000137968	SLC44A5
chr6	128744001	128745000	0.162021	17.3464	hypermethylated	ENSSSCG00000003784	LRRIQ3	ENSG00000162620	LRRIQ3
chr6	131598001	131599000	0.147091	17.0642	hypermethylated	ENSSSCG00000003788	PTGER3	ENSG00000050628	PTGER3
chr6	134410001	134411000	-0.15471	8.44247	hypomethylated	ENSSSCG00000003803	C1orf141	ENSG00000203963	C1orf141
chr6	136153001	136154000	-0.114774	11.1242	hypomethylated	ENSSSCG00000004829	CACHD1	ENSG00000158966	CACHD1
chr6	136686001	136687000	0.0479002	9.31498	hypermethylated	ENSSSCG00000003810	UBE2U	ENSG00000177414	UBE2U
chr6	137838001	137839000	-0.161053	7.15062	hypomethylated	ENSSSCG00000003816	ATG4C	ENSG00000125703	ATG4C
chr6	138795001	138796000	-0.140998	8.73087	hypomethylated	ENSSSCG00000023243	-	ENSG00000162599	NFIA
chr6	140379001	140380000	-0.108055	9.0039	hypomethylated	ENSSSCG00000003827	-	ENSG00000172456	FGGY
chr6	140389001	140390000	-0.0769314	11.0262	hypomethylated	ENSSSCG00000003827	-	ENSG00000172456	FGGY
chr6	143253001	143254000	0.0813097	7.03379	hypermethylated	ENSSSCG00000003835	C8A	ENSG00000157131	C8A
chr6	143559001	143560000	0.15217	12.1315	hypermethylated	ENSSSCG00000003837	PRKAA2	ENSG00000162409	PRKAA2
chr6	146612001	146613000	0.0690992	7.46352	hypermethylated	ENSSSCG00000003848	APOER2	ENSG00000157193	LRP8
chr6	146637001	146638000	0.0348368	7.19424	hypermethylated	ENSSSCG00000003848	APOER2	ENSG00000157193	LRP8
chr6	146641001	146642000	0.0786147	8.10243	hypermethylated	ENSSSCG00000003848	APOER2	ENSG00000157193	LRP8
chr6	147145001	147146000	-0.109484	7.02713	hypomethylated	ENSSSCG00000003857	ZYG11B	ENSG00000162378	ZYG11B
chr6	147443001	147444000	0.123716	7.13101	hypermethylated	ENSSSCG00000003859	ZCCHC11	ENSG00000134744	ZCCHC11
chr6	147665001	147666000	-0.0695054	7.96346	hypomethylated	ENSSSCG00000003863	ZFYVE9	ENSG00000157077	ZFYVE9
chr6	147666001	147667000	-0.110048	9.44715	hypomethylated	ENSSSCG00000003863	ZFYVE9	ENSG00000157077	ZFYVE9
chr6	148439001	148440000	-0.0778952	7.20203	hypomethylated	ENSSSCG00000003872	EPS15	ENSG00000085832	EPS15
chr6	152398001	152399000	0.0557561	7.05502	hypermethylated	ENSSSCG00000003898	MKNK1	ENSG00000079277	MKNK1
chr6	152420001	152421000	-0.166901	10.3033	hypomethylated	ENSSSCG00000003898	MKNK1	ENSG00000079277	MKNK1
chr6	152421001	152422000	-0.0928704	7.34876	hypomethylated	ENSSSCG00000003898	MKNK1	ENSG00000079277	MKNK1
chr6	152928001	152929000	0.054418	7.79149	hypermethylated	ENSSSCG00000003913	MAST2	ENSG00000086015	MAST2
chr6	153327001	153328000	-0.174193	8.36015	hypomethylated	ENSSSCG00000003917	TESK2	ENSG00000070759	TESK2
chr6	153382001	153383000	-0.149933	7.29573	hypomethylated	ENSSSCG00000003917	TESK2	ENSG00000070759	TESK2
chr6	153419001	153420000	0.0679366	7.9117	hypermethylated	ENSSSCG00000003919	MUTYH	ENSG00000132781	MUTYH
chr6	153616001	153617000	-0.103988	7.47037	hypomethylated	ENSSSCG00000023019	-	ENSG00000162415	ZSWIM5
chr6	154859001	154860000	0.118535	8.86234	hypermethylated	ENSSSCG00000029461	-	-	-
chr6	155189001	155190000	0.0817384	8.82396	hypermethylated	ENSSSCG00000003941	SZT2	ENSG00000198198	SZT2
chr6	155205001	155206000	0.054714	9.9684	hypermethylated	ENSSSCG00000003941	SZT2	ENSG00000198198	SZT2
chr6	155476001	155477000	0.0591075	11.0662	hypermethylated	ENSSSCG00000023904	CFAP57	ENSG00000243710	CFAP57
chr6	156165001	156166000	0.059354	11.6072	hypermethylated	ENSSSCG00000030344	CLDN19	ENSG00000164007	CLDN19
chr6	156196001	156197000	-0.15733	7.13542	hypomethylated	ENSSSCG00000028485	YBX1	ENSG00000065978	YBX1
chr6	156239001	156240000	-0.0747977	7.84176	hypomethylated	ENSSSCG00000003964	PPIH	ENSG00000171960	PPIH
chr6	156275001	156276000	-0.0977843	7.06048	hypomethylated	ENSSSCG00000003965	CCDC30	ENSG00000186409	CCDC30
chr6	156309001	156310000	-0.102586	7.9619	hypomethylated	ENSSSCG00000003965	CCDC30	ENSG00000186409	CCDC30
chr7	121001	122000	0.0941049	8.49706	hypermethylated	ENSSSCG00000000985	EXOC2	ENSG00000112685	EXOC2
chr7	125001	126000	0.0723526	10.3247	hypermethylated	ENSSSCG00000000985	EXOC2	ENSG00000112685	EXOC2
chr7	1168001	1169000	0.037037	9.44581	hypermethylated	ENSSSCG00000000994	GMDS	ENSG00000112699	GMDS
chr7	1195001	1196000	0.0684609	11.7925	hypermethylated	ENSSSCG00000000994	GMDS	ENSG00000112699	GMDS
chr7	2111001	2112000	0.0387716	11.4564	hypermethylated	ENSSSCG00000001004	SLC22A23	ENSG00000137266	SLC22A23
chr7	2166001	2167000	-0.137053	10.5517	hypomethylated	ENSSSCG00000001004	SLC22A23	ENSG00000137266	SLC22A23
chr7	2182001	2183000	0.06211	7.27085	hypermethylated	ENSSSCG00000001004	SLC22A23	ENSG00000137266	SLC22A23
chr7	3052001	3053000	0.0814436	7.21314	hypermethylated	ENSSSCG00000000999	-	ENSG00000172352;ENSG00000129873;ENSG00000153046;ENSG00000182415;ENSG00000172288	CDY1B;CDY2B;CDYL;CDY2A;CDY1
chr7	5297001	5298000	-0.109208	7.77428	hypomethylated	ENSSSCG00000001027	BMP6	ENSG00000153162	BMP6
chr7	10038001	10039000	-0.0963068	8.72535	hypomethylated	ENSSSCG00000001053	TBC1D7	ENSG00000145979	TBC1D7
chr7	12099001	12100000	-0.123343	9.20894	hypomethylated	ENSSSCG00000001061	JARID2	ENSG00000008083	JARID2
chr7	12169001	12170000	0.0781142	9.00292	hypermethylated	ENSSSCG00000001061	JARID2	ENSG00000008083	JARID2
chr7	12213001	12214000	-0.0883876	7.8052	hypomethylated	ENSSSCG00000001062	DTNBP1	ENSG00000047579	DTNBP1
chr7	12232001	12233000	0.122283	13.5734	hypermethylated	ENSSSCG00000001062	DTNBP1	ENSG00000047579	DTNBP1
chr7	12920001	12921000	0.0971417	11.2316	hypermethylated	ENSSSCG00000001065	ATXN1	ENSG00000124788	ATXN1
chr7	16825001	16826000	0.124378	9.4163	hypermethylated	ENSSSCG00000001080	CDKAL1	ENSG00000145996	CDKAL1
chr7	16885001	16886000	-0.0775597	8.98792	hypomethylated	ENSSSCG00000001080	CDKAL1	ENSG00000145996	CDKAL1
chr7	16915001	16916000	-0.116244	7.32017	hypomethylated	ENSSSCG00000001080	CDKAL1	ENSG00000145996	CDKAL1
chr7	20282001	20283000	-0.0569888	7.23058	hypomethylated	ENSSSCG00000001085	DCDC2	ENSG00000146038	DCDC2
chr7	20428001	20429000	0.127965	9.85469	hypermethylated	ENSSSCG00000001087	MRS2	ENSG00000124532	MRS2
chr7	20770001	20771000	-0.126055	8.10395	hypomethylated	ENSSSCG00000001097	FAM65B	ENSG00000111913	FAM65B
chr7	20792001	20793000	-0.0728847	7.01959	hypomethylated	ENSSSCG00000001097	FAM65B	ENSG00000111913	FAM65B
chr7	26982001	26983000	-0.0976357	7.68993	hypomethylated	ENSSSCG00000022725	FLOT1	ENSG00000137312	FLOT1
chr7	27814001	27815000	0.100261	7.68035	hypermethylated	ENSSSCG00000001422	C2	ENSG00000166278	C2
chr7	29919001	29920000	-0.0995402	7.5085	hypomethylated	ENSSSCG00000001478	BMP5	ENSG00000112175	BMP5
chr7	30111001	30112000	-0.176502	9.29366	hypomethylated	ENSSSCG00000001479	HMGCLL1	ENSG00000146151	HMGCLL1
chr7	31731001	31732000	-0.024416	9.39161	hypomethylated	ENSSSCG00000001488	GCLC	ENSG00000001084	GCLC
chr7	32798001	32799000	0.161149	7.38018	hypermethylated	ENSSSCG00000001493	-	ENSG00000146143	PRIM2
chr7	33150001	33151000	-0.157254	8.60566	hypomethylated	ENSSSCG00000001497	ZNF451	ENSG00000112200	ZNF451
chr7	33564001	33565000	-0.0410482	8.27067	hypomethylated	ENSSSCG00000001499	DST	ENSG00000151914	DST
chr7	33630001	33631000	0.0937741	11.147	hypermethylated	ENSSSCG00000001499	DST	ENSG00000151914	DST
chr7	33705001	33706000	-0.0976091	9.18791	hypomethylated	ENSSSCG00000001499	DST	ENSG00000151914	DST
chr7	34151001	34152000	-0.0457149	8.77539	hypomethylated	ENSSSCG00000001504	WDR46	ENSG00000227057	WDR46
chr7	34346001	34347000	0.078415	12.4648	hypermethylated	ENSSSCG00000001513	SYNGAP1	ENSG00000197283	SYNGAP1
chr7	35244001	35245000	0.0766081	9.51959	hypermethylated	ENSSSCG00000027053	PACSIN1	ENSG00000124507	PACSIN1
chr7	35398001	35399000	0.0758233	8.1471	hypermethylated	ENSSSCG00000001527	C6orf106	ENSG00000196821	C6orf106
chr7	35454001	35455000	-0.0876211	15.5198	hypomethylated	ENSSSCG00000001531	SNRPC	ENSG00000124562	SNRPC
chr7	35719001	35720000	0.0598643	8.24147	hypermethylated	ENSSSCG00000001534	ANKS1A	ENSG00000064999	ANKS1A
chr7	36554001	36555000	0.0857398	7.4819	hypermethylated	ENSSSCG00000001553	LHFPL5	ENSG00000197753	LHFPL5
chr7	36777001	36778000	-0.111415	7.46234	hypomethylated	ENSSSCG00000001556	MAPK14	ENSG00000112062	MAPK14
chr7	36937001	36938000	0.10781	9.51964	hypermethylated	ENSSSCG00000001560	C6orf222	ENSG00000189325	C6orf222
chr7	36991001	36992000	-0.0855265	9.84095	hypomethylated	ENSSSCG00000001561	ETV7	ENSG00000010030	ETV7
chr7	37052001	37053000	-0.0910659	7.80214	hypomethylated	ENSSSCG00000001562	KCTD20	ENSG00000112078	KCTD20
chr7	37057001	37058000	0.192106	7.2532	hypermethylated	ENSSSCG00000001562	KCTD20	ENSG00000112078	KCTD20
chr7	37109001	37110000	0.102481	10.3024	hypermethylated	ENSSSCG00000001563	STK38	ENSG00000112079	STK38
chr7	37797001	37798000	-0.0799914	7.82715	hypomethylated	ENSSSCG00000001577	TBC1D22B	ENSG00000065491	TBC1D22B
chr7	38126001	38127000	0.0681782	9.1012	hypermethylated	ENSSSCG00000001582	MDGA1	ENSG00000112139	MDGA1
chr7	38964001	38965000	0.0681837	16.1563	hypermethylated	ENSSSCG00000030073	BTBD9	ENSG00000183826	BTBD9
chr7	40929001	40930000	-0.141302	7.64498	hypomethylated	ENSSSCG00000001597	LRFN2	ENSG00000156564	LRFN2
chr7	42795001	42796000	-0.136267	14.9571	hypomethylated	ENSSSCG00000001639	TRERF1	ENSG00000124496	TRERF1
chr7	43134001	43135000	0.129368	11.1835	hypermethylated	ENSSSCG00000001641	-	ENSG00000024048	UBR2
chr7	43170001	43171000	-0.0517499	9.13963	hypomethylated	ENSSSCG00000001641	-	ENSG00000024048	UBR2
chr7	43494001	43495000	-0.0930081	12.6062	hypomethylated	ENSSSCG00000001653	PEX6	ENSG00000124587	PEX6
chr7	45840001	45841000	0.186255	9.27578	hypermethylated	ENSSSCG00000001709	-	ENSG00000196284	SUPT3H
chr7	46382001	46383000	-0.0931004	7.5502	hypomethylated	ENSSSCG00000025551	-	ENSG00000124813	RUNX2
chr7	48313001	48314000	-0.160538	10.7903	hypomethylated	ENSSSCG00000001725	ADGRF5	ENSG00000069122	ADGRF5
chr7	50073001	50074000	-0.2606	10.0423	hypomethylated	ENSSSCG00000001736	CRISP2	ENSG00000124490	CRISP2
chr7	52509001	52510000	0.036294	7.75503	hypermethylated	ENSSSCG00000001749	IL-17F	ENSG00000112116	IL17F
chr7	53708001	53709000	-0.093543	9.22486	hypomethylated	ENSSSCG00000001771	RASGRF1	ENSG00000058335	RASGRF1
chr7	55385001	55386000	-0.0478837	21.2276	hypomethylated	ENSSSCG00000021587	MESDC2	ENSG00000117899	MESDC2
chr7	55385001	55386000	-0.0478837	21.2276	hypomethylated	ENSSSCG00000018194	U6	ENSG00000252023;ENSG00000201623;ENSG00000223217;ENSG00000212387;ENSG00000199791	RNU6-581P;RNU6-923P;RNU6-938P;RNU6-1055P;RNU6-451P
chr7	55579001	55580000	0.107932	7.6705	hypermethylated	ENSSSCG00000001787	IL16	ENSG00000172349	IL16
chr7	55689001	55690000	-0.0855448	7.13287	hypomethylated	ENSSSCG00000001787	IL16	ENSG00000172349	IL16
chr7	55698001	55699000	-0.0426392	10.178	hypomethylated	ENSSSCG00000001787	IL16	ENSG00000172349	IL16
chr7	57512001	57513000	0.0548266	9.64206	hypermethylated	ENSSSCG00000001804	HOMER2	ENSG00000103942	HOMER2
chr7	60288001	60289000	-0.103892	8.58558	hypomethylated	ENSSSCG00000030174	AP3S2	ENSG00000157823	AP3S2
chr7	61844001	61845000	-0.149282	7.4241	hypomethylated	ENSSSCG00000001867	PSTPIP1	ENSG00000140368	PSTPIP1
chr7	62782001	62783000	-0.043184	7.35882	hypomethylated	ENSSSCG00000001878	PTPN9	ENSG00000169410	PTPN9
chr7	62898001	62899000	-0.113056	8.21362	hypomethylated	ENSSSCG00000001880	SIN3A	ENSG00000169375	SIN3A
chr7	62952001	62953000	-0.0644297	8.37834	hypomethylated	ENSSSCG00000001882	NEIL1	ENSG00000140398	NEIL1
chr7	63967001	63968000	-0.0696503	7.50263	hypomethylated	ENSSSCG00000001910	ISLR	ENSG00000129009	ISLR
chr7	64351001	64352000	-0.117262	9.84123	hypomethylated	ENSSSCG00000001916	C15orf59	ENSG00000205363	C15orf59
chr7	65397001	65398000	0.0925231	7.51073	hypermethylated	ENSSSCG00000001926	TMEM202	ENSG00000187806	TMEM202
chr7	70688001	70689000	-0.100919	7.00024	hypomethylated	ENSSSCG00000001963	EGLN3	ENSG00000129521	EGLN3
chr7	70910001	70911000	-0.190879	7.7869	hypomethylated	ENSSSCG00000001964	NPAS3	ENSG00000151322	NPAS3
chr7	79524001	79525000	0.171068	13.189	hypermethylated	ENSSSCG00000001977	STXBP6	ENSG00000168952	STXBP6
chr7	80195001	80196000	-0.106888	9.85737	hypomethylated	ENSSSCG00000001986	NFATC4	ENSG00000100968	NFATC4
chr7	83045001	83046000	-0.0328651	7.04985	hypomethylated	ENSSSCG00000029544	RAB2B	ENSG00000129472	RAB2B
chr7	86202001	86203000	-0.0705686	7.26654	hypomethylated	ENSSSCG00000002243	-	ENSG00000140199	SLC12A6
chr7	86460001	86461000	-0.101806	21.0528	hypomethylated	ENSSSCG00000002247	-	-	-
chr7	91842001	91843000	-0.0575667	7.52296	hypomethylated	ENSSSCG00000002267	RGMA	ENSG00000182175	RGMA
chr7	91914001	91915000	0.116402	7.07854	hypermethylated	ENSSSCG00000002266	CHD2	ENSG00000173575	CHD2
chr7	92393001	92394000	-0.078127	25.0331	hypomethylated	ENSSSCG00000002264	ST8SIA2	ENSG00000140557	ST8SIA2
chr7	92412001	92413000	0.0703892	9.27973	hypermethylated	ENSSSCG00000002264	ST8SIA2	ENSG00000140557	ST8SIA2
chr7	95303001	95304000	0.0695155	8.09306	hypermethylated	ENSSSCG00000002277	SPTB	ENSG00000070182	SPTB
chr7	97378001	97379000	-0.104332	10.1325	hypomethylated	ENSSSCG00000002288	ATP6V1D	ENSG00000100554	ATP6V1D
chr7	97846001	97847000	-0.0921993	9.14087	hypomethylated	ENSSSCG00000002298	ZFYVE26	ENSG00000072121	ZFYVE26
chr7	97886001	97887000	-0.0632075	7.33274	hypomethylated	ENSSSCG00000002298	ZFYVE26	ENSG00000072121	ZFYVE26
chr7	98429001	98430000	-0.123618	16.5489	hypomethylated	ENSSSCG00000028877	-	-	-
chr7	99995001	99996000	-0.0279917	10.0402	hypomethylated	ENSSSCG00000002315	SLC8A3	ENSG00000100678	SLC8A3
chr7	100686001	100687000	-0.105158	7.02919	hypomethylated	ENSSSCG00000002329	-	ENSG00000116783;ENSG00000259030	TNNI3K;FPGT-TNNI3K
chr7	102085001	102086000	0.134802	7.39244	hypermethylated	ENSSSCG00000028159	-	ENSG00000176566;ENSG00000182308;ENSG00000119599	DCAF4L2;DCAF4L1;DCAF4
chr7	102675001	102676000	0.178397	7.15865	hypermethylated	ENSSSCG00000002345	-	ENSG00000156030	ELMSAN1
chr7	103691001	103692000	-0.076746	7.55289	hypomethylated	ENSSSCG00000002368	LTBP2	ENSG00000119681	LTBP2
chr7	104088001	104089000	-0.0849857	8.27497	hypomethylated	ENSSSCG00000002378	MLH3	ENSG00000119684	MLH3
chr7	104163001	104164000	0.0621333	9.03108	hypermethylated	ENSSSCG00000002381	NEK9	ENSG00000119638	NEK9
chr7	105686001	105687000	0.0861785	7.41515	hypermethylated	ENSSSCG00000002388	ESRRB	ENSG00000119715	ESRRB
chr7	106742001	106743000	-0.152148	16.3696	hypomethylated	ENSSSCG00000002405	ISM2	ENSG00000100593	ISM2
chr7	116971001	116972000	-0.0758408	7.9233	hypomethylated	ENSSSCG00000002426	ZC3H14	ENSG00000100722	ZC3H14
chr7	117743001	117744000	-0.0928932	13.4402	hypomethylated	ENSSSCG00000002429	FOXN3	ENSG00000053254	FOXN3
chr7	117816001	117817000	-0.0653416	7.75885	hypomethylated	ENSSSCG00000002429	FOXN3	ENSG00000053254	FOXN3
chr7	118199001	118200000	-0.040889	7.84424	hypomethylated	ENSSSCG00000002430	EFCAB11	ENSG00000140025	EFCAB11
chr7	118859001	118860000	-0.0888313	8.23147	hypomethylated	ENSSSCG00000002436	-	ENSG00000165914	TTC7B
chr7	119803001	119804000	-0.104537	8.88675	hypomethylated	ENSSSCG00000002442	CATSPERB	ENSG00000133962	CATSPERB
chr7	119971001	119972000	-0.0269449	9.52573	hypomethylated	ENSSSCG00000002443	TC2N	ENSG00000165929	TC2N
chr7	120784001	120785000	0.0813089	8.39736	hypermethylated	ENSSSCG00000002452	-	ENSG00000100600	LGMN
chr7	121181001	121182000	-0.128564	12.2919	hypomethylated	ENSSSCG00000002460	-	ENSG00000012963;ENSG00000259066	UBR7;RP11-371E8.4
chr7	121182001	121183000	-0.080919	8.83513	hypomethylated	ENSSSCG00000002460	-	ENSG00000012963;ENSG00000259066	UBR7;RP11-371E8.4
chr7	123786001	123787000	-0.124397	7.06265	hypomethylated	ENSSSCG00000002494	CLMN	ENSG00000165959	CLMN
chr7	124009001	124010000	-0.0781212	7.03508	hypomethylated	ENSSSCG00000002496	GLRX5	ENSG00000182512	GLRX5
chr7	128108001	128109000	-0.0637938	7.0551	hypomethylated	ENSSSCG00000002509	CCNK	ENSG00000090061	CCNK
chr7	128208001	128209000	-0.136101	7.61084	hypomethylated	ENSSSCG00000022794	HHIPL1	ENSG00000182218	HHIPL1
chr7	128866001	128867000	-0.0522964	8.40127	hypomethylated	ENSSSCG00000002523	CDC42BPB	ENSG00000198752	CDC42BPB
chr7	129090001	129091000	-0.108583	7.14211	hypomethylated	ENSSSCG00000002526	RCOR1	ENSG00000089902	RCOR1
chr7	129152001	129153000	0.0462883	8.26129	hypermethylated	ENSSSCG00000002526	RCOR1	ENSG00000089902	RCOR1
chr7	129917001	129918000	-0.0602661	11.2742	hypomethylated	ENSSSCG00000002540	PPP2R5C	ENSG00000078304	PPP2R5C
chr7	129982001	129983000	-0.0865953	7.57098	hypomethylated	ENSSSCG00000002540	PPP2R5C	ENSG00000078304	PPP2R5C
chr8	6001	7000	0.0740574	10.1264	hypermethylated	ENSSSCG00000021289	GAK	ENSG00000178950	GAK
chr8	14001	15000	0.0562887	7.27697	hypermethylated	ENSSSCG00000021289	GAK	ENSG00000178950	GAK
chr8	349001	350000	0.10193	7.2705	hypermethylated	ENSSSCG00000008675	LETM1	ENSG00000168924	LETM1
chr8	365001	366000	0.0707335	7.28593	hypermethylated	ENSSSCG00000008675	LETM1	ENSG00000168924	LETM1
chr8	444001	445000	0.0808097	8.26534	hypermethylated	ENSSSCG00000008682	WHSC1	ENSG00000109685	WHSC1
chr8	508001	509000	0.0565522	7.23234	hypermethylated	ENSSSCG00000008682	WHSC1	ENSG00000109685	WHSC1
chr8	518001	519000	0.0715479	7.47834	hypermethylated	ENSSSCG00000008681	NELFA	ENSG00000185049	NELFA
chr8	1080001	1081000	0.0880071	7.77451	hypermethylated	ENSSSCG00000029745	FAM193A	ENSG00000125386	FAM193A
chr8	1104001	1105000	0.0647772	7.56115	hypermethylated	ENSSSCG00000029745	FAM193A	ENSG00000125386	FAM193A
chr8	1581001	1582000	0.0430241	7.16503	hypermethylated	ENSSSCG00000008697	HUNTINGTIN	ENSG00000197386	HTT
chr8	1674001	1675000	0.0276016	14.6562	hypermethylated	ENSSSCG00000008698	RGS12	ENSG00000159788	RGS12
chr8	2845001	2846000	0.062408	7.17971	hypermethylated	ENSSSCG00000008710	JAKMIP1	ENSG00000152969	JAKMIP1
chr8	3355001	3356000	-0.0785908	10.5551	hypomethylated	ENSSSCG00000027349	TBC1D14	ENSG00000132405	TBC1D14
chr8	4203001	4204000	0.07177	7.16841	hypermethylated	ENSSSCG00000008721	ABLIM2	ENSG00000163995	ABLIM2
chr8	4394001	4395000	0.0543117	7.84085	hypermethylated	ENSSSCG00000008724	ACOX3	ENSG00000087008	ACOX3
chr8	4478001	4479000	0.0645342	7.59094	hypermethylated	ENSSSCG00000008723	HTRA3	ENSG00000170801	HTRA3
chr8	9879001	9880000	-0.0824538	7.80075	hypomethylated	ENSSSCG00000008736	CPEB2	ENSG00000137449	CPEB2
chr8	10491001	10492000	-0.109593	7.52295	hypomethylated	ENSSSCG00000008738	CC2D2A	ENSG00000048342	CC2D2A
chr8	12451001	12452000	-0.0700535	9.71825	hypomethylated	ENSSSCG00000026232	-	ENSG00000047662	FAM184B
chr8	12635001	12636000	-0.128678	8.59878	hypomethylated	ENSSSCG00000008748	LCORL	ENSG00000178177	LCORL
chr8	15466001	15467000	-0.113886	10.8325	hypomethylated	ENSSSCG00000008750	PACRGL	ENSG00000163138	PACRGL
chr8	20454001	20455000	-0.104755	11.4759	hypomethylated	ENSSSCG00000022155	RBPJ	ENSG00000168214	RBPJ
chr8	29231001	29232000	-0.0406309	8.18077	hypomethylated	ENSSSCG00000008768	ARAP2	ENSG00000047365	ARAP2
chr8	31736001	31737000	-0.112991	7.98233	hypomethylated	ENSSSCG00000008785	FAM114A1	ENSG00000197712	FAM114A1
chr8	31873001	31874000	-0.140104	7.64425	hypomethylated	ENSSSCG00000008787	-	-	-
chr8	32632001	32633000	-0.149301	10.5128	hypomethylated	ENSSSCG00000025039	UBE2K	ENSG00000078140	UBE2K
chr8	32904001	32905000	-0.157727	10.7314	hypomethylated	ENSSSCG00000008792	N4BP2	ENSG00000078177	N4BP2
chr8	33424001	33425000	-0.146849	8.85759	hypomethylated	ENSSSCG00000022168	APBB2	ENSG00000163697	APBB2
chr8	36862001	36863000	0.153107	7.98462	hypermethylated	ENSSSCG00000008806	YIPF7	ENSG00000177752	YIPF7
chr8	37342001	37343000	-0.142519	10.104	hypomethylated	ENSSSCG00000029103	U6	ENSG00000252626	RNU6-1308P
chr8	39669001	39670000	-0.0589306	9.17039	hypomethylated	ENSSSCG00000008813	CORIN	ENSG00000145244	CORIN
chr8	39800001	39801000	-0.0862718	8.42841	hypomethylated	ENSSSCG00000008816	NFXL1	ENSG00000170448	NFXL1
chr8	40100001	40101000	-0.0466682	7.44499	hypomethylated	ENSSSCG00000008820	TEC	ENSG00000135605	TEC
chr8	40675001	40676000	-0.0590394	7.66532	hypomethylated	ENSSSCG00000008826	-	ENSG00000075539	FRYL
chr8	40675001	40676000	-0.0590394	7.66532	hypomethylated	ENSSSCG00000008827	-	ENSG00000075539	FRYL
chr8	41163001	41164000	-0.0802777	9.13773	hypomethylated	ENSSSCG00000008831	DCUN1D4	ENSG00000109184	DCUN1D4
chr8	42499001	42500000	-0.0975559	7.33923	hypomethylated	ENSSSCG00000008838	LNX1	ENSG00000072201	LNX1
chr8	42885001	42886000	0.108959	10.4744	hypermethylated	ENSSSCG00000008839	CHIC2	ENSG00000109220	CHIC2
chr8	53306001	53307000	0.153037	9.83196	hypermethylated	ENSSSCG00000021221	-	-	-
chr8	58768001	58769000	-0.0827218	8.43356	hypomethylated	ENSSSCG00000023731	TMEM165	ENSG00000134851	TMEM165
chr8	69965001	69966000	-0.127777	9.15417	hypomethylated	ENSSSCG00000029658	-	-	-
chr8	71297001	71298000	0.130626	8.54834	hypermethylated	ENSSSCG00000008937	AMBN	ENSG00000178522	AMBN
chr8	74258001	74259000	-0.138267	7.02985	hypomethylated	ENSSSCG00000008959	CXCL2	ENSG00000163734;ENSG00000081041;ENSG00000163739	CXCL3;CXCL2;CXCL1
chr8	74817001	74818000	-0.0889834	9.47158	hypomethylated	ENSSSCG00000008965	BTC	ENSG00000174808	BTC
chr8	75377001	75378000	0.148075	7.97257	hypermethylated	ENSSSCG00000008970	-	ENSG00000138769	CDKL2
chr8	75735001	75736000	-0.131223	7.08242	hypomethylated	ENSSSCG00000008973	NAAA	ENSG00000138744	NAAA
chr8	76485001	76486000	0.0815623	7.79022	hypermethylated	ENSSSCG00000008984	SHROOM3	ENSG00000138771	SHROOM3
chr8	76580001	76581000	-0.125657	11.3751	hypomethylated	ENSSSCG00000008984	SHROOM3	ENSG00000138771	SHROOM3
chr8	76907001	76908000	-0.0500959	7.47385	hypomethylated	ENSSSCG00000008987	CCNI	ENSG00000118816	CCNI
chr8	78203001	78204000	0.0646617	11.4549	hypermethylated	ENSSSCG00000008991	FRAS1	ENSG00000138759	FRAS1
chr8	79389001	79390000	-0.187258	8.75401	hypomethylated	ENSSSCG00000009000	DCHS2	ENSG00000197410	DCHS2
chr8	80226001	80227000	-0.186989	7.88618	hypomethylated	ENSSSCG00000009009	MND1	ENSG00000121211	MND1
chr8	80243001	80244000	0.204336	10.0918	hypermethylated	ENSSSCG00000009009	MND1	ENSG00000121211	MND1
chr8	80344001	80345000	0.0635423	8.44215	hypermethylated	ENSSSCG00000029200	-	ENSG00000109654	TRIM2
chr8	80964001	80965000	-0.0934154	8.57773	hypomethylated	ENSSSCG00000009012	TMEM154	ENSG00000170006	TMEM154
chr8	83460001	83461000	-0.0875324	7.37413	hypomethylated	ENSSSCG00000009021	-	-	-
chr8	83468001	83469000	-0.0814215	12.668	hypomethylated	ENSSSCG00000009021	-	-	-
chr8	87581001	87582000	-0.0889198	7.31193	hypomethylated	ENSSSCG00000009035	SLC10A7	ENSG00000120519	SLC10A7
chr8	87622001	87623000	-0.0661522	7.28496	hypomethylated	ENSSSCG00000009035	SLC10A7	ENSG00000120519	SLC10A7
chr8	88156001	88157000	0.111223	8.47816	hypermethylated	ENSSSCG00000009039	MMAA	ENSG00000151611	MMAA
chr8	88663001	88664000	-0.123653	8.80641	hypomethylated	ENSSSCG00000009044	ANAPC10	ENSG00000164162	ANAPC10
chr8	88697001	88698000	-0.113639	7.46381	hypomethylated	ENSSSCG00000009044	ANAPC10	ENSG00000164162	ANAPC10
chr8	88934001	88935000	-0.096785	8.60017	hypomethylated	ENSSSCG00000009045	HHIP	ENSG00000164161	HHIP
chr8	89347001	89348000	-0.189716	7.10404	hypomethylated	ENSSSCG00000009047	SMARCA5	ENSG00000153147	SMARCA5
chr8	89510001	89511000	0.0615923	7.476	hypermethylated	ENSSSCG00000009048	GAB1	ENSG00000109458	GAB1
chr8	90981001	90982000	0.194564	7.12109	hypermethylated	ENSSSCG00000009051	IL15	ENSG00000164136	IL15
chr8	92682001	92683000	-0.0783027	8.38631	hypomethylated	ENSSSCG00000009060	MAML3	ENSG00000196782	MAML3
chr8	92683001	92684000	-0.0911415	9.37543	hypomethylated	ENSSSCG00000009060	MAML3	ENSG00000196782	MAML3
chr8	92699001	92700000	-0.178897	7.40788	hypomethylated	ENSSSCG00000009060	MAML3	ENSG00000196782	MAML3
chr8	108165001	108166000	-0.137492	8.52713	hypomethylated	ENSSSCG00000009083	SPRY1	ENSG00000164056	SPRY1
chr8	111992001	111993000	0.0725902	14.1173	hypermethylated	ENSSSCG00000009106	PDE5A	ENSG00000138735	PDE5A
chr8	111993001	111994000	0.0926769	12.0873	hypermethylated	ENSSSCG00000009106	PDE5A	ENSG00000138735	PDE5A
chr8	112163001	112164000	-0.118713	7.40667	hypomethylated	ENSSSCG00000023174	USP53	ENSG00000145390	USP53
chr8	112601001	112602000	0.152902	8.40362	hypermethylated	ENSSSCG00000009112	SEC24D	ENSG00000150961	SEC24D
chr8	112893001	112894000	-0.101508	8.22366	hypomethylated	ENSSSCG00000009114	PRSS12	ENSG00000164099	PRSS12
chr8	117033001	117034000	-0.140332	7.55174	hypomethylated	ENSSSCG00000009123	CAMK2D	ENSG00000145349	CAMK2D
chr8	117493001	117494000	-0.0872068	11.1315	hypomethylated	ENSSSCG00000009125	ANK2	ENSG00000145362	ANK2
chr8	117991001	117992000	-0.079626	7.95387	hypomethylated	ENSSSCG00000009126	-	-	-
chr8	120006001	120007000	-0.188164	9.55522	hypomethylated	ENSSSCG00000009132	ENPEP	ENSG00000138792	ENPEP
chr8	120405001	120406000	-0.186103	10.4494	hypomethylated	ENSSSCG00000009134	-	-	-
chr8	122345001	122346000	-0.0251831	7.14896	hypomethylated	ENSSSCG00000009152	SGMS2	ENSG00000164023	SGMS2
chr8	123971001	123972000	-0.118128	7.55643	hypomethylated	ENSSSCG00000021784	-	ENSG00000145348	TBCK
chr8	127092001	127093000	-0.100376	8.51989	hypomethylated	ENSSSCG00000009162	SLC9B1	ENSG00000164037	SLC9B1
chr8	127134001	127135000	0.18413	9.74556	hypermethylated	ENSSSCG00000009164	CISD2	ENSG00000145354	CISD2
chr8	128247001	128248000	-0.0874797	8.23921	hypomethylated	ENSSSCG00000009171	-	ENSG00000153064	BANK1
chr8	129810001	129811000	0.109453	11.3326	hypermethylated	ENSSSCG00000009176	LAMTOR3	ENSG00000109270	LAMTOR3
chr8	130047001	130048000	-0.133902	7.69311	hypomethylated	ENSSSCG00000009179	MTTP	ENSG00000138823	MTTP
chr8	130494001	130495000	-0.207151	11.8217	hypomethylated	ENSSSCG00000009186	METAP1	ENSG00000164024	METAP1
chr8	134349001	134350000	-0.143873	14.8584	hypomethylated	ENSSSCG00000009192	PDLIM5	ENSG00000163110	PDLIM5
chr8	135158001	135159000	0.0869812	11.4129	hypermethylated	ENSSSCG00000009197	-	ENSG00000152208	GRID2
chr8	139841001	139842000	-0.17163	8.28781	hypomethylated	ENSSSCG00000009208	HERC3	ENSG00000138641	HERC3
chr8	141074001	141075000	0.0698202	9.49895	hypermethylated	ENSSSCG00000009224	-	ENSG00000172493	AFF1
chr8	141086001	141087000	0.0882433	7.42959	hypermethylated	ENSSSCG00000009224	-	ENSG00000172493	AFF1
chr8	141093001	141094000	-0.0812	11.4004	hypomethylated	ENSSSCG00000009224	-	ENSG00000172493	AFF1
chr8	141393001	141394000	-0.109145	8.00691	hypomethylated	ENSSSCG00000026655	PTPN13	ENSG00000163629	PTPN13
chr8	141514001	141515000	0.0749224	7.02954	hypermethylated	ENSSSCG00000026655	PTPN13	ENSG00000163629	PTPN13
chr8	142112001	142113000	-0.115205	7.95093	hypomethylated	ENSSSCG00000009228	MAPK10	ENSG00000109339	MAPK10
chr8	142330001	142331000	-0.139899	7.12646	hypomethylated	ENSSSCG00000009229	ARHGAP24	ENSG00000138639	ARHGAP24
chr8	143242001	143243000	0.0899891	7.86372	hypermethylated	ENSSSCG00000009230	WDFY3	ENSG00000163625	WDFY3
chr8	143389001	143390000	0.0555827	7.33721	hypermethylated	ENSSSCG00000009230	WDFY3	ENSG00000163625	WDFY3
chr8	143390001	143391000	0.0780929	9.85729	hypermethylated	ENSSSCG00000009230	WDFY3	ENSG00000163625	WDFY3
chr8	144845001	144846000	-0.0736853	9.99954	hypomethylated	ENSSSCG00000009244	SEC31A	ENSG00000138674	SEC31A
chr8	144972001	144973000	-0.0616013	15.5414	hypomethylated	ENSSSCG00000009245	SCD5	ENSG00000145284	SCD5
chr8	146056001	146057000	-0.138611	7.7414	hypomethylated	ENSSSCG00000009250	PRKG2	ENSG00000138669	PRKG2
chr8	146066001	146067000	0.0731206	20.4514	hypermethylated	ENSSSCG00000009250	PRKG2	ENSG00000138669	PRKG2
chr8	146101001	146102000	-0.112152	8.89151	hypomethylated	ENSSSCG00000009250	PRKG2	ENSG00000138669	PRKG2
chr8	146108001	146109000	-0.055964	8.72708	hypomethylated	ENSSSCG00000009250	PRKG2	ENSG00000138669	PRKG2
chr8	146631001	146632000	0.047712	10.2973	hypermethylated	ENSSSCG00000027817	C4orf22	ENSG00000197826	C4orf22
chr9	32001	33000	-0.0707946	8.30146	hypomethylated	ENSSSCG00000028886	IPO7	ENSG00000205339	IPO7
chr9	472001	473000	0.0488107	7.51341	hypermethylated	ENSSSCG00000014575	SCUBE2	ENSG00000175356	SCUBE2
chr9	932001	933000	0.0888807	7.05946	hypermethylated	ENSSSCG00000014567	TRIM66	ENSG00000166436	TRIM66
chr9	1248001	1249000	0.0965637	15.8529	hypermethylated	ENSSSCG00000023057	LMO1	ENSG00000166407	LMO1
chr9	2814001	2815000	0.0643223	15.1578	hypermethylated	ENSSSCG00000014599	SYT9	ENSG00000170743	SYT9
chr9	3796001	3797000	0.0659907	7.42601	hypermethylated	ENSSSCG00000023080	TPP1	ENSG00000166340	TPP1
chr9	3976001	3977000	0.0434479	11.1877	hypermethylated	ENSSSCG00000014628	APBB1	ENSG00000166313	APBB1
chr9	4069001	4070000	0.0650394	7.23221	hypermethylated	ENSSSCG00000014632	FAM160A2	ENSG00000051009	FAM160A2
chr9	6244001	6245000	-0.224089	19.4459	hypomethylated	ENSSSCG00000022572	OR52K1	ENSG00000196778	OR52K1
chr9	8357001	8358000	-0.106559	8.89103	hypomethylated	ENSSSCG00000014820	FCHSD2	ENSG00000137478	FCHSD2
chr9	8513001	8514000	0.0639848	10.387	hypermethylated	ENSSSCG00000014825	RELT	ENSG00000054967	RELT
chr9	9090001	9091000	0.05514	10.4108	hypermethylated	ENSSSCG00000014831	PAAF1	ENSG00000175575	PAAF1
chr9	9546001	9547000	-0.0887734	7.99847	hypomethylated	ENSSSCG00000014838	PGM2L1	ENSG00000165434	PGM2L1
chr9	10699001	10700000	0.0282859	14.919	hypermethylated	ENSSSCG00000014851	SLCO2B1	ENSG00000137491	SLCO2B1
chr9	11390001	11391000	-0.0963351	9.12252	hypomethylated	ENSSSCG00000028979	UVRAG	ENSG00000198382	UVRAG
chr9	12393001	12394000	0.0584641	9.94856	hypermethylated	ENSSSCG00000014876	MYO7A	ENSG00000137474	MYO7A
chr9	13710001	13711000	0.0912855	8.25054	hypermethylated	ENSSSCG00000014884	INTS4	ENSG00000149262	INTS4
chr9	22068001	22069000	-0.0727532	8.43277	hypomethylated	ENSSSCG00000014912	CCDC83	ENSG00000150676	CCDC83
chr9	22534001	22535000	0.106227	7.97618	hypermethylated	ENSSSCG00000014917	CCDC81	ENSG00000149201	CCDC81
chr9	22999001	23000000	0.0881831	9.43373	hypermethylated	ENSSSCG00000014920	FZD4	ENSG00000174804	FZD4
chr9	23068001	23069000	0.0857171	9.25801	hypermethylated	ENSSSCG00000024272	-	-	-
chr9	23229001	23230000	-0.103573	8.55762	hypomethylated	ENSSSCG00000024272	-	-	-
chr9	28254001	28255000	-0.118346	7.87634	hypomethylated	ENSSSCG00000014935	FAT3	ENSG00000165323	FAT3
chr9	28321001	28322000	-0.0318774	7.36344	hypomethylated	ENSSSCG00000014935	FAT3	ENSG00000165323	FAT3
chr9	28410001	28411000	-0.0760475	15.542	hypomethylated	ENSSSCG00000014935	FAT3	ENSG00000165323	FAT3
chr9	28663001	28664000	0.072757	23.8536	hypermethylated	ENSSSCG00000014935	FAT3	ENSG00000165323	FAT3
chr9	29796001	29797000	-0.125983	7.02603	hypomethylated	ENSSSCG00000014946	CEP295	ENSG00000166004	CEP295
chr9	30315001	30316000	-0.0450556	23.9775	hypomethylated	ENSSSCG00000022490	GPR83	ENSG00000123901	GPR83
chr9	30341001	30342000	-0.126508	12.9621	hypomethylated	ENSSSCG00000014955	MRE11A	ENSG00000020922	MRE11A
chr9	30405001	30406000	-0.0848772	8.14458	hypomethylated	ENSSSCG00000014957	-	-	-
chr9	30724001	30725000	-0.109245	12.0163	hypomethylated	ENSSSCG00000014960	AMOTL1	ENSG00000166025	AMOTL1
chr9	31061001	31062000	-0.0830941	7.00583	hypomethylated	ENSSSCG00000014966	SESN3	ENSG00000149212	SESN3
[truncated: 94 more rows]

## Sheet: Table S6
Table S6. List of DMRs associated with pig breeds
Chr	Start	End	logFC	P Value	FDR
chr1	308650001	308651000	9.47531	2.4465e-38	1.09435e-34
chr1	26001	27000	2.24063	1.54383e-27	3.84444e-24
chr1	36001	37000	1.95937	2.53318e-27	6.18068e-24
chr1	18001	19000	1.57807	3.90062e-25	8.4882e-22
chr1	37001	38000	1.20943	3.11255e-23	5.91994e-20
chr1	17001	18000	1.42121	4.0773e-20	6.35399e-17
chr1	59001	60000	2.0295	4.09247e-19	5.88412e-16
chr1	43001	44000	1.57944	1.26923e-16	1.49551e-13
chr1	308651001	308652000	1.8431	8.43139e-16	9.13271e-13
chr1	68001	69000	1.42178	1.32243e-15	1.40718e-12
chr1	38001	39000	1.53025	3.01691e-15	3.10099e-12
chr1	308660001	308661000	1.51137	8.06768e-15	8.01951e-12
chr1	19001	20000	1.03485	1.44755e-14	1.40989e-11
chr1	3537001	3538000	1.37264	2.16793e-14	2.07802e-11
chr1	312732001	312733000	-2.11422	3.4569e-14	3.23647e-11
chr1	305605001	305606000	-1.3961	4.66176e-14	4.29787e-11
chr1	308658001	308659000	1.10401	3.6692e-13	3.08813e-10
chr1	307301001	307302000	-1.34053	8.36832e-13	6.80592e-10
chr1	7001	8000	0.83708	8.86788e-13	7.16397e-10
chr1	306746001	306747000	-2.9135	9.53754e-13	7.65377e-10
chr1	2210001	2211000	1.06136	1.6165e-12	1.25149e-09
chr1	302431001	302432000	1.36175	3.60187e-12	2.69359e-09
chr1	142892001	142893000	1.25391	1.55163e-11	1.05874e-08
chr1	304844001	304845000	-1.14614	1.62618e-11	1.10028e-08
chr1	42001	43000	1.41782	1.65207e-11	1.11468e-08
chr1	32001	33000	1.10972	1.72548e-11	1.15454e-08
chr1	65001	66000	1.11714	1.82014e-11	1.21116e-08
chr1	32479001	32480000	-1.93936	5.22597e-11	3.22023e-08
chr1	264483001	264484000	1.35359	1.43797e-10	8.32948e-08
chr1	308710001	308711000	0.810832	1.87794e-10	1.05492e-07
chr1	18375001	18376000	1.11943	3.40577e-10	1.81603e-07
chr1	47001	48000	2.14558	3.44831e-10	1.82661e-07
chr1	307920001	307921000	0.799998	4.76456e-10	2.45389e-07
chr1	307123001	307124000	-1.11804	6.28802e-10	3.13815e-07
chr1	305828001	305829000	-1.00005	9.18767e-10	4.45637e-07
chr1	308659001	308660000	1.17382	1.09389e-09	5.26351e-07
chr1	310484001	310485000	-0.671154	1.2235e-09	5.84061e-07
chr1	305381001	305382000	-0.990093	2.10024e-09	9.48243e-07
chr1	60001	61000	1.03065	2.3529e-09	1.05248e-06
chr1	70001	71000	1.01851	3.10401e-09	1.36819e-06
chr1	202778001	202779000	1.08192	3.46165e-09	1.50081e-06
chr1	305013001	305014000	1.40955	4.36941e-09	1.85163e-06
chr1	303626001	303627000	1.58252	8.39353e-09	3.36227e-06
chr1	280440001	280441000	-1.17746	9.84504e-09	3.87938e-06
chr1	304963001	304964000	0.891646	9.92509e-09	3.90455e-06
chr1	306548001	306549000	1.11672	1.2646e-08	4.84339e-06
chr1	302615001	302616000	1.41217	1.39309e-08	5.28256e-06
chr1	302919001	302920000	1.28234	1.39946e-08	5.29842e-06
chr1	63001	64000	1.76222	1.46282e-08	5.49522e-06
chr1	20001	21000	0.807807	1.90473e-08	6.96044e-06
chr1	306547001	306548000	1.47869	2.52525e-08	8.98339e-06
chr1	304981001	304982000	0.856126	2.98895e-08	1.04031e-05
chr1	23347001	23348000	1.1543	3.06764e-08	1.06158e-05
chr1	308652001	308653000	0.945861	3.69273e-08	1.2514e-05
chr1	283827001	283828000	-1.41217	4.52141e-08	1.51686e-05
chr1	6001	7000	0.690448	5.44113e-08	1.79795e-05
chr1	71001	72000	0.980914	5.76565e-08	1.89224e-05
chr1	297043001	297044000	1.37018	6.51891e-08	2.09672e-05
chr1	23348001	23349000	1.08822	6.71747e-08	2.15199e-05
chr1	30001	31000	0.693708	8.21379e-08	2.56004e-05
chr1	2211001	2212000	0.932714	8.46433e-08	2.62796e-05
chr1	305100001	305101000	0.88974	1.34193e-07	3.96745e-05
chr1	169001	170000	1.42088	1.4089e-07	4.14517e-05
chr1	302415001	302416000	1.02683	1.61463e-07	4.6708e-05
chr1	307458001	307459000	0.891994	1.69509e-07	4.864e-05
chr1	302933001	302934000	0.804752	2.50029e-07	6.89432e-05
chr1	307566001	307567000	0.829818	2.66301e-07	7.29306e-05
chr1	18374001	18375000	1.00657	2.67388e-07	7.31453e-05
chr1	305829001	305830000	-0.77204	2.68172e-07	7.32769e-05
chr1	202744001	202745000	1.4879	2.76335e-07	7.50826e-05
chr1	302587001	302588000	-1.13888	3.88568e-07	0.000100923
chr1	92972001	92973000	-1.01122	4.37381e-07	0.000112512
chr1	62001	63000	0.852451	4.4409e-07	0.000113774
chr1	306748001	306749000	-1.00218	4.46635e-07	0.000114163
chr1	31023001	31024000	1.06079	4.81406e-07	0.000121128
chr1	303856001	303857000	0.954297	6.25038e-07	0.000152042
chr1	302416001	302417000	1.312	7.00031e-07	0.000167418
chr1	176059001	176060000	0.926366	7.71788e-07	0.000182412
chr1	302931001	302932000	0.905249	7.83987e-07	0.000184933
chr1	270496001	270497000	1.07177	8.72531e-07	0.000204422
chr1	306522001	306523000	0.781147	1.04006e-06	0.000239718
chr1	305099001	305100000	0.638728	1.04724e-06	0.000240913
chr1	307658001	307659000	0.743422	1.07417e-06	0.000245679
chr1	305479001	305480000	-0.931569	1.12888e-06	0.000256277
chr1	311927001	311928000	-0.934611	1.15618e-06	0.000261492
chr1	308557001	308558000	0.580146	1.30399e-06	0.000291377
chr1	163387001	163388000	1.11659	1.39594e-06	0.000308216
chr1	264477001	264478000	0.697245	1.45231e-06	0.000317757
chr1	95848001	95849000	-2.01365	1.63591e-06	0.000351247
chr1	306568001	306569000	-0.833875	1.77317e-06	0.000375709
chr1	75001	76000	1.41578	1.79305e-06	0.000378923
chr1	306753001	306754000	-0.662463	2.05657e-06	0.000426772
chr1	305681001	305682000	-0.713932	2.12929e-06	0.000439221
chr1	3474001	3475000	0.655289	2.2519e-06	0.00046097
chr1	32484001	32485000	-1.38385	2.34705e-06	0.000475213
chr1	307919001	307920000	1.18241	2.46955e-06	0.000495859
chr1	64001	65000	1.22136	2.6778e-06	0.000529312
chr1	307013001	307014000	0.938543	2.69799e-06	0.000532868
chr1	57269001	57270000	-0.920186	2.78834e-06	0.000548918
chr1	69001	70000	1.06946	2.80318e-06	0.000551388
chr1	307180001	307181000	0.699611	3.45474e-06	0.000659675
chr1	79584001	79585000	-1.34026	3.4583e-06	0.000659834
chr1	303451001	303452000	0.966434	3.47463e-06	0.000662426
chr1	307067001	307068000	2.0092	3.80851e-06	0.000716466
chr1	303361001	303362000	-0.736489	4.66214e-06	0.000851843
chr1	645001	646000	-2.50269	4.8571e-06	0.000881463
chr1	307303001	307304000	0.515296	5.09076e-06	0.000918024
chr1	308314001	308315000	0.642358	5.09555e-06	0.000918024
chr1	35001	36000	1.29746	5.2024e-06	0.000933046
chr1	2214001	2215000	0.773664	5.21325e-06	0.000933837
chr1	308690001	308691000	0.505793	6.05818e-06	0.00104899
chr1	59654001	59655000	-1.92866	6.19292e-06	0.00106773
chr1	297167001	297168000	1.20853	6.27378e-06	0.00107936
chr1	301675001	301676000	-0.714588	6.49e-06	0.00111102
chr1	305089001	305090000	1.28251	6.51234e-06	0.00111406
chr1	303950001	303951000	0.829172	6.71291e-06	0.00113782
chr1	163677001	163678000	-0.48458	7.08321e-06	0.00118159
chr1	3475001	3476000	0.742184	7.98455e-06	0.00131739
chr1	303154001	303155000	0.663757	8.67109e-06	0.0014152
chr1	31001	32000	0.686865	8.96723e-06	0.00144828
chr1	303040001	303041000	0.872413	9.58415e-06	0.00153111
chr1	261677001	261678000	0.850958	1.02975e-05	0.00162149
chr1	303930001	303931000	-0.597268	1.1309e-05	0.00175332
chr1	307065001	307066000	3.44383	1.183e-05	0.00182356
chr1	1862001	1863000	0.830875	1.20024e-05	0.0018419
chr1	89001	90000	0.998428	1.30511e-05	0.00197772
chr1	303362001	303363000	-0.818414	1.34874e-05	0.0020313
chr1	303956001	303957000	0.67555	1.38438e-05	0.00207343
chr1	306198001	306199000	0.868122	1.45294e-05	0.00215661
chr1	308220001	308221000	0.530308	1.53401e-05	0.00226076
chr1	307341001	307342000	0.578047	1.89874e-05	0.00269312
chr1	303317001	303318000	0.988384	1.90175e-05	0.0026958
chr1	95741001	95742000	-1.16582	2.00985e-05	0.00282286
chr1	9864001	9865000	-0.731321	2.01437e-05	0.00282546
chr1	3471001	3472000	0.671481	2.06901e-05	0.00288549
chr1	302004001	302005000	0.837	2.1758e-05	0.00300951
chr1	303463001	303464000	0.903064	2.24066e-05	0.00307866
chr1	10524001	10525000	-1.00553	2.33129e-05	0.00317968
chr1	302085001	302086000	0.901338	2.38106e-05	0.0032366
chr1	307366001	307367000	-0.572496	2.49104e-05	0.00336526
chr1	305466001	305467000	0.791085	2.82904e-05	0.00373213
chr1	308120001	308121000	-0.474014	2.94739e-05	0.00386924
chr1	188929001	188930000	0.928953	2.98884e-05	0.00390666
chr1	3345001	3346000	0.722185	3.11217e-05	0.00402431
chr1	302920001	302921000	1.07994	3.21691e-05	0.0041376
chr1	8001	9000	0.77524	3.42537e-05	0.00435242
chr1	58622001	58623000	-1.30307	3.73956e-05	0.00466815
chr1	145308001	145309000	0.837732	3.89526e-05	0.00482017
chr1	153001	154000	0.827289	3.97784e-05	0.0049148
chr1	9945001	9946000	0.625986	4.04506e-05	0.00497616
chr1	218630001	218631000	0.869185	4.27453e-05	0.00522261
chr1	306521001	306522000	0.472891	4.37884e-05	0.00530178
chr1	18226001	18227000	0.724032	4.52632e-05	0.00546664
chr1	94435001	94436000	-0.611548	4.54429e-05	0.00547595
chr1	95847001	95848000	-1.94711	4.76695e-05	0.00569743
chr1	307644001	307645000	0.483823	4.82666e-05	0.00575457
chr1	163593001	163594000	0.715101	5.0183e-05	0.00593734
chr1	311928001	311929000	-0.864278	5.10163e-05	0.00600826
chr1	294629001	294630000	1.28378	5.44582e-05	0.00632699
chr1	23001	24000	0.620749	5.45711e-05	0.00633427
chr1	308661001	308662000	0.650048	5.55627e-05	0.00641456
chr1	195172001	195173000	-0.840276	5.67433e-05	0.00651694
chr1	302056001	302057000	0.655673	5.96077e-05	0.00679589
chr1	302333001	302334000	0.766414	6.01344e-05	0.0068387
chr1	97001	98000	-0.419337	6.19056e-05	0.00700386
chr1	305012001	305013000	0.959535	7.07234e-05	0.00775098
chr1	113000001	113001000	1.27473	7.34495e-05	0.00798906
chr1	185733001	185734000	-0.829064	8.07198e-05	0.0086007
chr1	305557001	305558000	-0.657731	8.35771e-05	0.00884661
chr1	307874001	307875000	0.684678	8.40124e-05	0.00887713
chr1	264476001	264477000	0.762262	8.54418e-05	0.00898102
chr1	11261001	11262000	-0.639353	8.88084e-05	0.00925835
chr1	308598001	308599000	0.626445	9.09985e-05	0.00942969
chr1	305793001	305794000	-0.490829	9.1056e-05	0.0094316
chr1	307124001	307125000	-0.769041	9.14424e-05	0.00944328
chr1	308569001	308570000	0.45581	9.17651e-05	0.00947255
chr1	302332001	302333000	0.939731	9.20577e-05	0.0094987
chr1	80340001	80341000	-0.793585	9.7216e-05	0.00994175
chr1	36258001	36259000	0.977157	9.78237e-05	0.00999544
chr1	18370001	18371000	1.08153	0.000101348	0.0102687
chr1	172001	173000	0.550173	0.000103843	0.0104776
chr1	25302001	25303000	0.680868	0.000106174	0.0106327
chr1	308272001	308273000	0.733647	0.000111284	0.0110121
chr1	112156001	112157000	0.632926	0.000111698	0.0110395
chr1	308538001	308539000	0.456683	0.000123443	0.0119605
chr1	3377001	3378000	0.540735	0.000124059	0.0119961
chr1	303900001	303901000	-1.35577	0.000125657	0.0120925
chr1	302934001	302935000	0.615654	0.000127667	0.012232
chr1	303291001	303292000	1.29429	0.000127952	0.0122403
chr1	285105001	285106000	-0.622072	0.000128458	0.0122741
chr1	264485001	264486000	0.69231	0.000130501	0.0124153
chr1	308260001	308261000	-0.50523	0.000136738	0.0128467
chr1	144630001	144631000	0.964544	0.000137157	0.0128613
chr1	2855001	2856000	-1.19484	0.000145794	0.0134568
chr1	304982001	304983000	0.80384	0.000147592	0.0136014
chr1	303873001	303874000	-0.512772	0.000150724	0.0138115
chr1	94545001	94546000	-0.708153	0.000154971	0.0140781
chr1	305451001	305452000	-0.444702	0.000155889	0.0141442
chr1	305202001	305203000	0.55076	0.000159036	0.0143714
chr1	128892001	128893000	0.672398	0.000162744	0.0145973
chr1	158471001	158472000	0.869731	0.000164289	0.0146771
chr1	302050001	302051000	0.714379	0.000164677	0.0146943
chr1	265520001	265521000	-0.527398	0.00016539	0.0147307
chr1	302364001	302365000	0.931818	0.000166485	0.0148119
chr1	307039001	307040000	-0.531537	0.000169419	0.0149794
chr1	303481001	303482000	0.667735	0.000171024	0.0150879
chr1	10427001	10428000	-0.434272	0.000177548	0.0155335
chr1	30840001	30841000	0.723437	0.000189133	0.0163277
chr1	308578001	308579000	0.558584	0.000189988	0.0163898
chr1	264482001	264483000	0.820249	0.000195902	0.0168219
chr1	306438001	306439000	-0.488865	0.000197795	0.0169422
chr1	302616001	302617000	0.852536	0.000199056	0.0170141
chr1	301839001	301840000	0.646652	0.000205351	0.0173921
chr1	3092001	3093000	-0.420266	0.000208288	0.0175915
chr1	308302001	308303000	0.453771	0.000214081	0.0179179
chr1	1609001	1610000	-0.557547	0.000215229	0.0179766
chr1	307570001	307571000	-0.60238	0.000217659	0.0181294
chr1	308106001	308107000	-1.2706	0.000226145	0.0186307
chr1	185495001	185496000	-0.675515	0.00023403	0.0191043
chr1	1949001	1950000	0.765713	0.000237603	0.0193177
chr1	308313001	308314000	0.609997	0.000245111	0.0197157
chr1	114500001	114501000	1.01621	0.000245319	0.0197258
chr1	302617001	302618000	0.681265	0.000253839	0.0201995
chr1	311922001	311923000	-0.83135	0.000267028	0.0209962
chr1	284680001	284681000	-0.715423	0.000267614	0.0210286
chr1	302629001	302630000	0.613767	0.000271358	0.0212605
chr1	294817001	294818000	-0.927049	0.000272562	0.0213341
chr1	299834001	299835000	0.618548	0.000277579	0.0216148
chr1	303897001	303898000	-0.624202	0.000285098	0.0220843
chr1	25508001	25509000	0.669378	0.000285163	0.0220843
chr1	92295001	92296000	-1.37634	0.000298231	0.02284
chr1	305844001	305845000	-0.550572	0.000299791	0.0229139
chr1	84975001	84976000	-0.682387	0.000312342	0.0235824
chr1	479001	480000	-4.52022	0.000312415	0.0235824
chr1	242195001	242196000	-0.738275	0.000320747	0.0240833
chr1	171001	172000	0.567107	0.000322196	0.0241321
chr1	299994001	299995000	0.657926	0.000326703	0.0244016
chr1	307181001	307182000	0.465998	0.000327298	0.0244142
chr1	18840001	18841000	0.563946	0.000327388	0.0244142
chr1	301524001	301525000	0.858829	0.000338003	0.0249906
chr1	305755001	305756000	0.766156	0.000339131	0.025051
chr1	302893001	302894000	-0.581599	0.000339269	0.0250536
chr1	17999001	18000000	0.543008	0.000345038	0.0253291
chr1	58381001	58382000	-1.02779	0.000345203	0.0253291
chr1	305088001	305089000	1.11753	0.000345891	0.0253719
chr1	29001	30000	0.490905	0.000361429	0.0261935
chr1	2051001	2052000	-0.453544	0.000369761	0.0266528
chr1	305845001	305846000	0.53283	0.00037615	0.026993
chr1	306532001	306533000	-0.396673	0.00038137	0.0272462
chr1	308219001	308220000	0.822943	0.000383479	0.0273565
chr1	300014001	300015000	0.672091	0.000385653	0.0274709
chr1	301276001	301277000	0.60172	0.000387167	0.0275544
chr1	211699001	211700000	0.727391	0.000391518	0.0277986
chr1	1997001	1998000	0.456398	0.000393885	0.0279092
chr1	302586001	302587000	-0.636822	0.000406242	0.0285164
chr1	303875001	303876000	-1.03941	0.00040635	0.0285164
chr1	303794001	303795000	-0.612218	0.000412921	0.0288852
chr1	308309001	308310000	0.461451	0.000421491	0.0292812
chr1	267177001	267178000	-0.563359	0.000427603	0.0295832
chr1	308556001	308557000	0.432978	0.000427676	0.0295832
chr1	307353001	307354000	-0.477389	0.000429485	0.0296575
chr1	3641001	3642000	-0.393588	0.000435893	0.0299885
chr1	99698001	99699000	-0.926751	0.000444606	0.0304189
chr1	163606001	163607000	-0.433347	0.000466459	0.0314816
chr1	17637001	17638000	0.644946	0.000472019	0.0317792
chr1	160356001	160357000	0.620041	0.000475572	0.0319391
chr1	303711001	303712000	0.507999	0.000475873	0.0319391
chr1	93001	94000	-0.516631	0.000477658	0.0320405
chr1	1	1000	0.589747	0.000481264	0.0322376
chr1	212822001	212823000	0.5046	0.000488472	0.0325489
chr1	24032001	24033000	0.607823	0.000497354	0.0329861
chr1	305696001	305697000	0.647536	0.000501553	0.0331826
chr1	306729001	306730000	-0.614551	0.000503755	0.0332463
chr1	305532001	305533000	0.381967	0.000514411	0.0337193
chr1	306350001	306351000	0.484499	0.000521523	0.0340377
chr1	1081001	1082000	0.653754	0.000525167	0.0341739
chr1	303985001	303986000	-0.588184	0.000560076	0.0358088
chr1	13001	14000	0.548222	0.000570847	0.03621
chr1	146407001	146408000	0.654564	0.000587041	0.0368788
chr1	18227001	18228000	0.776528	0.000588127	0.0369278
chr1	308320001	308321000	0.474192	0.000589199	0.0369663
chr1	307249001	307250000	-0.444053	0.000598749	0.0374682
chr1	3714001	3715000	-0.60159	0.000612014	0.0380812
chr1	285104001	285105000	-0.538486	0.000613035	0.0381039
chr1	304972001	304973000	0.571256	0.000614092	0.0381259
chr1	263406001	263407000	0.79803	0.000621132	0.0384308
chr1	14345001	14346000	0.633026	0.000626464	0.0386504
chr1	10817001	10818000	-0.463254	0.000628863	0.0387787
chr1	307237001	307238000	0.612209	0.000630547	0.0388232
chr1	308609001	308610000	0.634041	0.000633033	0.0388981
chr1	307233001	307234000	0.54289	0.0006463	0.0394923
chr1	8921001	8922000	-0.902784	0.000648674	0.0395979
chr1	302047001	302048000	0.80697	0.00065557	0.0398792
chr1	303907001	303908000	0.614321	0.000672444	0.0406428
chr1	307457001	307458000	0.675671	0.000672464	0.0406428
chr1	161982001	161983000	0.872541	0.000675732	0.0407571
chr1	302939001	302940000	0.596819	0.000678457	0.0408375
chr1	3738001	3739000	0.632595	0.000687258	0.0412234
chr1	310485001	310486000	-0.410442	0.000690451	0.041384
chr1	303857001	303858000	0.49442	0.000709187	0.0421538
chr1	301489001	301490000	0.574287	0.000720668	0.0426032
chr1	61192001	61193000	0.92021	0.000722093	0.0426685
chr1	3553001	3554000	0.437889	0.000724998	0.0427754
chr1	647001	648000	-2.19949	0.000727084	0.0428461
chr1	307921001	307922000	0.424353	0.000727889	0.0428831
chr1	299849001	299850000	0.415309	0.000737958	0.0433384
chr1	9849001	9850000	-0.816864	0.000740737	0.0434172
chr1	303899001	303900000	-0.594582	0.000742426	0.0434429
chr1	215068001	215069000	0.791841	0.000751264	0.0438326
chr1	300662001	300663000	1.13652	0.000762804	0.0443346
chr1	284359001	284360000	-0.384694	0.000766634	0.0444823
chr1	306437001	306438000	-0.352977	0.000770839	0.0446297
chr1	304395001	304396000	0.536866	0.000772183	0.0446754
chr1	19892001	19893000	0.709689	0.000775352	0.0447944
chr1	307117001	307118000	0.401769	0.000781682	0.0450123
chr1	302929001	302930000	0.64014	0.000785268	0.0451729
chr1	303153001	303154000	0.513916	0.000791545	0.0454473
chr1	185732001	185733000	-0.713021	0.000793111	0.0455264
chr1	96001	97000	-0.424392	0.00079516	0.045579
chr1	305227001	305228000	-0.392816	0.000833671	0.0471512
chr1	18000001	18001000	0.547397	0.000839338	0.0473584
chr1	302090001	302091000	-0.40019	0.000839772	0.0473718
chr1	307108001	307109000	-0.370546	0.000848707	0.0477309
chr1	186783001	186784000	0.630391	0.000850043	0.0477616
chr1	230104001	230105000	-0.667581	0.000859427	0.0481324
chr1	148528001	148529000	0.612038	0.000877762	0.048752
chr1	76867001	76868000	-0.71548	0.000908218	0.0499867
chr1	3048001	3049000	0.433563	0.00091108	0.0500729
chr1	9838001	9839000	-0.618935	0.000913139	0.050145
chr1	87600001	87601000	0.728093	0.000925184	0.050549
chr1	303160001	303161000	0.424913	0.000925502	0.0505493
chr1	202501001	202502000	0.700484	0.000927055	0.0505661
chr1	302084001	302085000	0.583284	0.000927171	0.0505661
chr1	303849001	303850000	0.433974	0.000930114	0.0506351
chr1	33274001	33275000	-0.707103	0.000937996	0.0508808
chr1	304370001	304371000	0.569502	0.000949321	0.0513543
chr1	308608001	308609000	-0.65186	0.000952357	0.0514402
chr1	308346001	308347000	-0.459839	0.000953484	0.0514781
chr1	306506001	306507000	-0.390526	0.000957931	0.051649
chr1	57202001	57203000	-0.768345	0.000960955	0.0517889
chr1	308564001	308565000	0.585124	0.000965197	0.0519479
chr1	308290001	308291000	0.454723	0.000968121	0.0520242
chr1	303370001	303371000	0.57099	0.000974346	0.0522221
chr1	308289001	308290000	0.417529	0.00098567	0.0526742
chr1	305658001	305659000	-0.376634	0.00099026	0.0528205
chr1	3349001	3350000	-0.433249	0.000997252	0.0530818
chr1	305599001	305600000	-0.569887	0.00100847	0.0535018
chr1	302281001	302282000	-0.534974	0.00101434	0.0537095
chr1	202568001	202569000	0.590955	0.00104279	0.0547633
chr1	308944001	308945000	-0.583551	0.00104485	0.0548417
chr1	306505001	306506000	0.517431	0.00104892	0.0549297
chr1	250001	251000	0.608229	0.00105954	0.0553307
chr1	264489001	264490000	0.825919	0.00106502	0.0555623
chr1	306192001	306193000	0.454832	0.00106692	0.0556374
chr1	303256001	303257000	-0.499527	0.00106962	0.0557664
chr1	17287001	17288000	0.625635	0.00107847	0.0561428
chr1	33273001	33274000	-0.928922	0.00109139	0.0565827
chr1	304256001	304257000	-0.360416	0.0010953	0.0566407
chr1	3636001	3637000	-0.369226	0.00110313	0.056959
chr1	304141001	304142000	0.674073	0.00112929	0.0578657
chr1	10148001	10149000	-0.596429	0.00113005	0.0578924
chr1	9878001	9879000	0.388183	0.00113053	0.0579048
chr1	302279001	302280000	0.521373	0.00114164	0.0582636
chr1	36152001	36153000	0.745526	0.00115712	0.0588425
chr1	26100001	26101000	0.801756	0.00116151	0.0589797
chr1	185030001	185031000	-0.567523	0.00116879	0.0592487
chr1	109607001	109608000	0.541937	0.00120517	0.0606136
chr1	314216001	314217000	-0.665894	0.00120543	0.0606136
chr1	305085001	305086000	0.558987	0.00122561	0.0612804
chr1	308526001	308527000	0.636493	0.00123129	0.0614622
chr1	307578001	307579000	0.518409	0.00125362	0.0622044
chr1	306749001	306750000	-0.678305	0.00135116	0.0656419
chr1	19843001	19844000	0.605276	0.00137559	0.066521
chr1	107858001	107859000	0.578425	0.00139024	0.0669482
chr1	7404001	7405000	-0.461358	0.0014194	0.0678921
chr1	304672001	304673000	0.538711	0.00142339	0.0680033
chr1	300121001	300122000	-0.540535	0.00145082	0.0688498
chr1	18850001	18851000	-0.741248	0.00145719	0.0690296
chr1	2050001	2051000	-0.571165	0.0014621	0.0691403
chr1	6225001	6226000	-0.419279	0.00147165	0.0694288
chr1	305993001	305994000	-0.783754	0.00147751	0.0696574
chr1	298917001	298918000	0.608175	0.00147912	0.0696858
chr1	306443001	306444000	0.345986	0.00148159	0.0697751
chr1	308110001	308111000	-0.477344	0.00148669	0.0699609
chr1	308056001	308057000	-2.16404	0.00154238	0.0717982
chr1	305846001	305847000	0.713901	0.00154619	0.0719179
chr1	305716001	305717000	-0.65906	0.00154975	0.0720165
chr1	305734001	305735000	0.500343	0.00155715	0.072166
chr1	301993001	301994000	0.53165	0.00157637	0.072695
chr1	61181001	61182000	0.866229	0.00158601	0.072971
chr1	308553001	308554000	0.328732	0.00159221	0.0731451
chr1	44040001	44041000	-2.28261	0.00160219	0.0733802
chr1	308649001	308650000	0.683838	0.00162337	0.0740127
chr1	307127001	307128000	0.438572	0.00162339	0.0740127
chr1	204853001	204854000	0.506612	0.00163263	0.0742536
chr1	305531001	305532000	0.41766	0.00165705	0.0750956
chr1	308641001	308642000	0.514178	0.00166716	0.0753524
chr1	2000001	2001000	0.333729	0.00167203	0.075465
chr1	305746001	305747000	0.499995	0.00167959	0.075677
chr1	307165001	307166000	0.456144	0.00170025	0.0762897
chr1	17988001	17989000	0.827191	0.00170946	0.0766226
chr1	8548001	8549000	0.554451	0.00173639	0.0774985
chr1	305552001	305553000	-0.374477	0.00179048	0.0789425
chr1	303987001	303988000	0.664001	0.00179202	0.0789604
chr1	300793001	300794000	-0.433988	0.00180108	0.0792727
chr1	304140001	304141000	0.642381	0.00181165	0.0796365
chr1	14411001	14412000	0.721493	0.00181547	0.0797463
chr1	142519001	142520000	-0.618673	0.00181728	0.0797968
chr1	302343001	302344000	0.565015	0.00184514	0.0806026
chr1	306845001	306846000	0.690881	0.0018657	0.0811267
chr1	306567001	306568000	-0.451617	0.00187114	0.0813069
chr1	308278001	308279000	-0.433249	0.00188526	0.0817562
chr1	6233001	6234000	-0.544406	0.00190551	0.0824414
chr1	31850001	31851000	0.628489	0.0019331	0.0833818
chr1	163626001	163627000	-0.408181	0.00196593	0.0843909
chr1	308274001	308275000	-0.633984	0.00198437	0.084851
chr1	1869001	1870000	0.530507	0.00200535	0.0853638
chr1	312840001	312841000	-0.694895	0.00200912	0.0854921
chr1	85691001	85692000	0.681773	0.00202457	0.0858495
chr1	306745001	306746000	-0.759064	0.00204109	0.0863305
chr1	303396001	303397000	0.440854	0.00204933	0.0864739
chr1	3647001	3648000	-0.426295	0.00205719	0.0866908
chr1	1845001	1846000	0.428555	0.00205884	0.0867303
chr1	9320001	9321000	-0.491249	0.00207323	0.0871235
chr1	305150001	305151000	0.481826	0.00207504	0.0871543
chr1	169499001	169500000	-2.45974	0.00209413	0.087578
chr1	303724001	303725000	-0.423817	0.00213135	0.0885537
chr1	306998001	306999000	-0.452274	0.00215439	0.0891079
chr1	109606001	109607000	0.516848	0.00217724	0.0898703
chr1	169019001	169020000	0.736699	0.0022156	0.0908867
chr1	306378001	306379000	0.342637	0.00224179	0.0916401
chr1	29670001	29671000	0.689534	0.00226032	0.0920859
chr1	285728001	285729000	0.565489	0.00226306	0.0921551
chr1	23457001	23458000	0.633654	0.00226904	0.0922724
chr1	302972001	302973000	-0.427823	0.00230578	0.0931993
chr1	8920001	8921000	-0.666959	0.00232202	0.0935738
chr1	17352001	17353000	0.5808	0.00235659	0.0943219
chr1	314088001	314089000	0.467005	0.00235881	0.0943794
chr1	276347001	276348000	0.612394	0.00241326	0.0959224
chr1	34085001	34086000	0.916029	0.00241603	0.095985
chr1	17985001	17986000	0.528447	0.00243417	0.0963762
chr1	8965001	8966000	0.619435	0.00243522	0.096383
chr1	294338001	294339000	-0.576658	0.00244645	0.096604
chr1	10440001	10441000	-0.352039	0.00245057	0.0966835
[truncated: 5,708 more rows]

## Sheet: Table S7
Table S7. List of DMRs associated with gender difference
[truncated: 2,209 more rows]

[truncated: 6 more sheets: Table S8, Table S9, Table S10, Table S11, Table S12, Table S13]
